# Supplementary material for: ﻿A new four-pored Amphisbaena Linnaeus, 1758 (Amphisbaenia, Amphisbaenidae) from the north of Espinhaço Mountain Range, Brazil
Source: Zookeys. 2024 Sep 24;1213:1–27. doi: 10.3897/zookeys.1213.122265 (PMC11445610; doi:10.3897/zookeys.1213.122265)
Supplement: XML Treatment for Amphisbaena amethysta [file zookeys.1213.122265-treatment1.xml]

<!DOCTYPE tp:taxon-treatment
  PUBLIC "-//TaxonX//DTD Taxonomic Treatment Publishing DTD v0 20100105//EN" "tax-treatment-NSO.dtd">
<tp:taxon-treatment xmlns:tp="http://www.plazi.org/taxpub"><tp:treatment-meta><kwd-group><label>Taxon classification</label><kwd>
              <named-content content-type="kingdom">Animalia</named-content>
            </kwd><kwd>
              <named-content content-type="order">Squamata</named-content>
            </kwd><kwd>
              <named-content content-type="family">Amphisbaenidae</named-content>
            </kwd></kwd-group><mixed-citation publication-type="journal"><person-group><name><surname>Ribeiro</surname><given-names>Síria</given-names></name><name><surname>Santos Jr</surname><given-names>Alfredo P.</given-names></name><name><surname>Martins</surname><given-names>Isabelly G.</given-names></name><name><surname>Oliveira</surname><given-names>Elaine C. S.</given-names></name><name><surname>Graboski</surname><given-names>Roberta</given-names></name><name><surname>Barbosa Da Silveira</surname><given-names>Thiago</given-names></name><name><surname>Benício</surname><given-names>Matheus H. M.</given-names></name><name><surname>Vaz-Silva</surname><given-names>Wilian</given-names></name></person-group><article-title>﻿A new four-pored <italic><tp:taxon-name><tp:taxon-name-part taxon-name-part-type="genus" reg="Amphisbaena">Amphisbaena</tp:taxon-name-part></tp:taxon-name></italic> Linnaeus, 1758 (<tp:taxon-name><tp:taxon-name-part taxon-name-part-type="suborder">Amphisbaenia</tp:taxon-name-part></tp:taxon-name>, <tp:taxon-name><tp:taxon-name-part taxon-name-part-type="family">Amphisbaenidae</tp:taxon-name-part></tp:taxon-name>) from the north of Espinhaço Mountain Range, Brazil</article-title><source>Zookeys</source><day>24</day><month>09</month><year>2024</year><volume>1213</volume><fpage>1</fpage><lpage>27</lpage><pub-id pub-id-type="doi">10.3897/zookeys.1213.122265</pub-id></mixed-citation></tp:treatment-meta><tp:nomenclature><label>﻿</label><tp:taxon-name>
            <object-id xmlns:xlink="http://www.w3.org/1999/xlink" content-type="arpha" xlink:type="simple">697AF1B8-7B5E-5EFA-BEF6-02ADD4E48B4D</object-id>
            <tp:taxon-name-part taxon-name-part-type="genus" reg="Amphisbaena">Amphisbaena</tp:taxon-name-part>
            <tp:taxon-name-part taxon-name-part-type="species" reg="amethysta">amethysta</tp:taxon-name-part>
            <object-id xmlns:xlink="http://www.w3.org/1999/xlink" content-type="zoobank" xlink:type="simple">https://zoobank.org/E34029C4-6E1A-4E87-89C7-99E70AC1B95A</object-id>
          </tp:taxon-name><tp:taxon-status xmlns:xlink="http://www.w3.org/1999/xlink" xlink:type="simple">sp. nov.</tp:taxon-status><xref ref-type="fig" rid="F1">Figs 1</xref><xref ref-type="fig" rid="F2">, 2</xref><xref ref-type="fig" rid="F3">, 3</xref><xref ref-type="fig" rid="F4">, 4</xref></tp:nomenclature><tp:treatment-sec sec-type="type material" id="SECID0ENKDI"><title>Type material.</title><p><bold><italic>Holotype</italic></bold>: • male; <abbrev xmlns:xlink="http://www.w3.org/1999/xlink" content-type="institution" xlink:title="Pontifícia Universidade Católica de Goiás" id="ABBRID0EYKDI" xlink:type="simple">CEPB</abbrev> 2311; municipality of Caetité, state of Bahia, Brazil; [<named-content xmlns:xlink="http://www.w3.org/1999/xlink" content-type="dwc:verbatimCoordinates" xlink:type="simple"><named-content content-type="geo-json" specific-use="{&#34;type&#34;:&#34;Point&#34;,&#34;coordinates&#34;:[-42.538611,-14.358611]}" id="NCID0EALDI" xlink:type="simple">14°21'31"S, 42°32'19"W</named-content></named-content>; 1012 m above sea level (a.s.l.)]; collected on 1 November 2022 by Faunal Rescue Team Tecsam (F. Santos, P. Belufi, and G. Nascimento). <bold><italic>Paratypes</italic></bold>: • All from Caetité, Bahia, Brazil; collected by Faunal Rescue Team Tecsam (R. Assunção, A. Hirota, T. Silveira, F. Santos, P. Belufi, and G. Nascimento) • Female; <abbrev xmlns:xlink="http://www.w3.org/1999/xlink" content-type="institution" xlink:title="Pontifícia Universidade Católica de Goiás" id="ABBRID0EILDI" xlink:type="simple">CEPB</abbrev> 2301; (<named-content xmlns:xlink="http://www.w3.org/1999/xlink" content-type="dwc:verbatimCoordinates" xlink:type="simple"><named-content content-type="geo-json" specific-use="{&#34;type&#34;:&#34;Point&#34;,&#34;coordinates&#34;:[-42.538889,-14.364722]}" id="NCID0EQLDI" xlink:type="simple">14°21'53"S, 42°32'20"W</named-content></named-content>; 1013 m a.s.l.); 8 June 2022 • Male; <abbrev xmlns:xlink="http://www.w3.org/1999/xlink" content-type="institution" xlink:title="Pontifícia Universidade Católica de Goiás" id="ABBRID0EVLDI" xlink:type="simple">CEPB</abbrev> 2302; (<named-content xmlns:xlink="http://www.w3.org/1999/xlink" content-type="dwc:verbatimCoordinates" xlink:type="simple"><named-content content-type="geo-json" specific-use="{&#34;type&#34;:&#34;Point&#34;,&#34;coordinates&#34;:[-42.518333,-14.021111]}" id="NCID0E4LDI" xlink:type="simple">14°01'16"S, 42°31'06"W</named-content></named-content>; 1082 m a.s.l.); 13 October 2021 • Female; <abbrev xmlns:xlink="http://www.w3.org/1999/xlink" content-type="institution" xlink:title="Pontifícia Universidade Católica de Goiás" id="ABBRID0ECMDI" xlink:type="simple">CEPB</abbrev> 2303; (<named-content xmlns:xlink="http://www.w3.org/1999/xlink" content-type="dwc:verbatimCoordinates" xlink:type="simple"><named-content content-type="geo-json" specific-use="{&#34;type&#34;:&#34;Point&#34;,&#34;coordinates&#34;:[-42.538889,-14.363889]}" id="NCID0EKMDI" xlink:type="simple">14°21'50"S, 42°32'20"W</named-content></named-content>; 1013 m a.s.l.); 26 May 2022 • Female; <abbrev xmlns:xlink="http://www.w3.org/1999/xlink" content-type="institution" xlink:title="Pontifícia Universidade Católica de Goiás" id="ABBRID0EPMDI" xlink:type="simple">CEPB</abbrev> 2308; (<named-content xmlns:xlink="http://www.w3.org/1999/xlink" content-type="dwc:verbatimCoordinates" xlink:type="simple"><named-content content-type="geo-json" specific-use="{&#34;type&#34;:&#34;Point&#34;,&#34;coordinates&#34;:[-42.545556,-14.330278]}" id="NCID0EXMDI" xlink:type="simple">14°19'49"S, 42°32'44"W</named-content></named-content>; 1011 m a.s.l.); 8 September 2022 • Female; <abbrev xmlns:xlink="http://www.w3.org/1999/xlink" content-type="institution" xlink:title="Pontifícia Universidade Católica de Goiás" id="ABBRID0E3MDI" xlink:type="simple">CEPB</abbrev> 2327; (<named-content xmlns:xlink="http://www.w3.org/1999/xlink" content-type="dwc:verbatimCoordinates" xlink:type="simple"><named-content content-type="geo-json" specific-use="{&#34;type&#34;:&#34;Point&#34;,&#34;coordinates&#34;:[-42.545000,-14.331111]}" id="NCID0EENDI" xlink:type="simple">14°19'52"S, 42°32'42"W</named-content></named-content>; 1011 m a.s.l.); 1 October 2022 • Female; <abbrev xmlns:xlink="http://www.w3.org/1999/xlink" content-type="institution" xlink:title="Pontifícia Universidade Católica de Goiás" id="ABBRID0EJNDI" xlink:type="simple">CEPB</abbrev> 2331; (<named-content xmlns:xlink="http://www.w3.org/1999/xlink" content-type="dwc:verbatimCoordinates" xlink:type="simple"><named-content content-type="geo-json" specific-use="{&#34;type&#34;:&#34;Point&#34;,&#34;coordinates&#34;:[-42.545833,-14.329167]}" id="NCID0ERNDI" xlink:type="simple">14°19'45"S, 42°32'45"W</named-content></named-content>; 1011 m a.s.l.); 30 August 2022 • Male; <abbrev xmlns:xlink="http://www.w3.org/1999/xlink" content-type="institution" xlink:title="Pontifícia Universidade Católica de Goiás" id="ABBRID0EWNDI" xlink:type="simple">CEPB</abbrev> 2346; (<named-content xmlns:xlink="http://www.w3.org/1999/xlink" content-type="dwc:verbatimCoordinates" xlink:type="simple"><named-content content-type="geo-json" specific-use="{&#34;type&#34;:&#34;Point&#34;,&#34;coordinates&#34;:[-42.538056,-14.368889]}" id="NCID0E5NDI" xlink:type="simple">14°22'08"S, 42°32'17"W</named-content></named-content>; 923 m a.s.l.); 6 October 2022 • Male; <abbrev xmlns:xlink="http://www.w3.org/1999/xlink" content-type="institution" xlink:title="Pontifícia Universidade Católica de Goiás" id="ABBRID0EDODI" xlink:type="simple">CEPB</abbrev> 2379; (<named-content xmlns:xlink="http://www.w3.org/1999/xlink" content-type="dwc:verbatimCoordinates" xlink:type="simple"><named-content content-type="geo-json" specific-use="{&#34;type&#34;:&#34;Point&#34;,&#34;coordinates&#34;:[-42.538889,-14.357500]}" id="NCID0ELODI" xlink:type="simple">14°21'27"S, 42°32'20"W</named-content></named-content>; 1033 m a.s.l.); 26 January 2023 • Female; <abbrev xmlns:xlink="http://www.w3.org/1999/xlink" content-type="institution" xlink:title="Pontifícia Universidade Católica de Goiás" id="ABBRID0EQODI" xlink:type="simple">CEPB</abbrev> 2381; (<named-content xmlns:xlink="http://www.w3.org/1999/xlink" content-type="dwc:verbatimCoordinates" xlink:type="simple"><named-content content-type="geo-json" specific-use="{&#34;type&#34;:&#34;Point&#34;,&#34;coordinates&#34;:[-42.538889,-14.357500]}" id="NCID0EYODI" xlink:type="simple">14°21'27"S, 42°32'20"W</named-content></named-content>; 1033 m a.s.l.); 26 January 2023.</p></tp:treatment-sec><tp:treatment-sec sec-type="Referred specimens" id="SECID0E4ODI"><title>Referred specimens.</title><p>All from Caetité, Bahia, Brazil; collected by Faunal Rescue Team Tecsam (R. Assunção, A. Hirota, T. Silveira, F. Santos, P. Belufi, and G. Nascimento) • Female; <abbrev xmlns:xlink="http://www.w3.org/1999/xlink" content-type="institution" xlink:title="Pontifícia Universidade Católica de Goiás" id="ABBRID0EDPDI" xlink:type="simple">CEPB</abbrev> 2298; (<named-content xmlns:xlink="http://www.w3.org/1999/xlink" content-type="dwc:verbatimCoordinates" xlink:type="simple"><named-content content-type="geo-json" specific-use="{&#34;type&#34;:&#34;Point&#34;,&#34;coordinates&#34;:[-42.538889,-14.364722]}" id="NCID0ELPDI" xlink:type="simple">14°21'53"S, 42°32'20"W</named-content></named-content>; 1013 m a.s.l.); 8 June 2022 • Female; <abbrev xmlns:xlink="http://www.w3.org/1999/xlink" content-type="institution" xlink:title="Pontifícia Universidade Católica de Goiás" id="ABBRID0EQPDI" xlink:type="simple">CEPB</abbrev> 2299; (<named-content xmlns:xlink="http://www.w3.org/1999/xlink" content-type="dwc:verbatimCoordinates" xlink:type="simple"><named-content content-type="geo-json" specific-use="{&#34;type&#34;:&#34;Point&#34;,&#34;coordinates&#34;:[-42.538889,-14.364722]}" id="NCID0EYPDI" xlink:type="simple">14°21'53"S, 42°32'20"W</named-content></named-content>; 1013 m a.s.l.); 8 June 2022 • Male; <abbrev xmlns:xlink="http://www.w3.org/1999/xlink" content-type="institution" xlink:title="Pontifícia Universidade Católica de Goiás" id="ABBRID0E4PDI" xlink:type="simple">CEPB</abbrev> 2300; (<named-content xmlns:xlink="http://www.w3.org/1999/xlink" content-type="dwc:verbatimCoordinates" xlink:type="simple"><named-content content-type="geo-json" specific-use="{&#34;type&#34;:&#34;Point&#34;,&#34;coordinates&#34;:[-42.539167,-14.364167]}" id="NCID0EFQDI" xlink:type="simple">14°21'51"S, 42°32'21"W</named-content></named-content>; 1011 m a.s.l.); 25 May 2022 • Female; <abbrev xmlns:xlink="http://www.w3.org/1999/xlink" content-type="institution" xlink:title="Pontifícia Universidade Católica de Goiás" id="ABBRID0EKQDI" xlink:type="simple">CEPB</abbrev> 2304; (<named-content xmlns:xlink="http://www.w3.org/1999/xlink" content-type="dwc:verbatimCoordinates" xlink:type="simple"><named-content content-type="geo-json" specific-use="{&#34;type&#34;:&#34;Point&#34;,&#34;coordinates&#34;:[-42.538889,-14.364722]}" id="NCID0ESQDI" xlink:type="simple">14°21'53"S, 42°32'20"W</named-content></named-content>; 1013 m a.s.l.); 8 June 2022 • Female; <abbrev xmlns:xlink="http://www.w3.org/1999/xlink" content-type="institution" xlink:title="Pontifícia Universidade Católica de Goiás" id="ABBRID0EXQDI" xlink:type="simple">CEPB</abbrev> 2305; (<named-content xmlns:xlink="http://www.w3.org/1999/xlink" content-type="dwc:verbatimCoordinates" xlink:type="simple"><named-content content-type="geo-json" specific-use="{&#34;type&#34;:&#34;Point&#34;,&#34;coordinates&#34;:[-42.538889,-14.364722]}" id="NCID0E6QDI" xlink:type="simple">14°21'53"S, 42°32'20"W</named-content></named-content>; 1013 m a.s.l.); 8 June 2022 • Female; <abbrev xmlns:xlink="http://www.w3.org/1999/xlink" content-type="institution" xlink:title="Pontifícia Universidade Católica de Goiás" id="ABBRID0EERDI" xlink:type="simple">CEPB</abbrev> 2306; (<named-content xmlns:xlink="http://www.w3.org/1999/xlink" content-type="dwc:verbatimCoordinates" xlink:type="simple"><named-content content-type="geo-json" specific-use="{&#34;type&#34;:&#34;Point&#34;,&#34;coordinates&#34;:[-42.538889,-14.364722]}" id="NCID0EMRDI" xlink:type="simple">14°21'53"S, 42°32'20"W</named-content></named-content>; 1013 m a.s.l.); 13 August 2022 • Male; <abbrev xmlns:xlink="http://www.w3.org/1999/xlink" content-type="institution" xlink:title="Pontifícia Universidade Católica de Goiás" id="ABBRID0ERRDI" xlink:type="simple">CEPB</abbrev> 2307; (<named-content xmlns:xlink="http://www.w3.org/1999/xlink" content-type="dwc:verbatimCoordinates" xlink:type="simple"><named-content content-type="geo-json" specific-use="{&#34;type&#34;:&#34;Point&#34;,&#34;coordinates&#34;:[-43.535278,-14.356389]}" id="NCID0EZRDI" xlink:type="simple">14°21'23"S, 43°32'07"W</named-content></named-content>; 972 m a.s.l.); 23 November 2022 • Undetermined sex; <abbrev xmlns:xlink="http://www.w3.org/1999/xlink" content-type="institution" xlink:title="Pontifícia Universidade Católica de Goiás" id="ABBRID0E5RDI" xlink:type="simple">CEPB</abbrev> 2309; (<named-content xmlns:xlink="http://www.w3.org/1999/xlink" content-type="dwc:verbatimCoordinates" xlink:type="simple"><named-content content-type="geo-json" specific-use="{&#34;type&#34;:&#34;Point&#34;,&#34;coordinates&#34;:[-42.722222,-14.329444]}" id="NCID0EGSDI" xlink:type="simple">14 °19'46"S, 42°43'20"W</named-content></named-content>; 1011 m a.s.l.); 1 September 2022 • Female; <abbrev xmlns:xlink="http://www.w3.org/1999/xlink" content-type="institution" xlink:title="Pontifícia Universidade Católica de Goiás" id="ABBRID0ELSDI" xlink:type="simple">CEPB</abbrev> 2310; (<named-content xmlns:xlink="http://www.w3.org/1999/xlink" content-type="dwc:verbatimCoordinates" xlink:type="simple"><named-content content-type="geo-json" specific-use="{&#34;type&#34;:&#34;Point&#34;,&#34;coordinates&#34;:[-42.545556,-14.331944]}" id="NCID0ETSDI" xlink:type="simple">14°19'55"S, 42°32'44"W</named-content></named-content>; 1011 m a.s.l.); 8 October 2022 • Male; <abbrev xmlns:xlink="http://www.w3.org/1999/xlink" content-type="institution" xlink:title="Pontifícia Universidade Católica de Goiás" id="ABBRID0EYSDI" xlink:type="simple">CEPB</abbrev> 2312; (<named-content xmlns:xlink="http://www.w3.org/1999/xlink" content-type="dwc:verbatimCoordinates" xlink:type="simple"><named-content content-type="geo-json" specific-use="{&#34;type&#34;:&#34;Point&#34;,&#34;coordinates&#34;:[-42.545278,-14.332222]}" id="NCID0EATDI" xlink:type="simple">14°19'56"S, 42°32'43"W</named-content></named-content>; 1011 m a.s.l.); 12 October 2022 • Female; <abbrev xmlns:xlink="http://www.w3.org/1999/xlink" content-type="institution" xlink:title="Pontifícia Universidade Católica de Goiás" id="ABBRID0EFTDI" xlink:type="simple">CEPB</abbrev> 2313; (<named-content xmlns:xlink="http://www.w3.org/1999/xlink" content-type="dwc:verbatimCoordinates" xlink:type="simple"><named-content content-type="geo-json" specific-use="{&#34;type&#34;:&#34;Point&#34;,&#34;coordinates&#34;:[-42.538056,-14.368889]}" id="NCID0ENTDI" xlink:type="simple">14°22'08"S, 42°32'17"W</named-content></named-content>; 9215 m a.s.l.); 6 October 2022 • Female; <abbrev xmlns:xlink="http://www.w3.org/1999/xlink" content-type="institution" xlink:title="Pontifícia Universidade Católica de Goiás" id="ABBRID0ESTDI" xlink:type="simple">CEPB</abbrev> 2314; (<named-content xmlns:xlink="http://www.w3.org/1999/xlink" content-type="dwc:verbatimCoordinates" xlink:type="simple"><named-content content-type="geo-json" specific-use="{&#34;type&#34;:&#34;Point&#34;,&#34;coordinates&#34;:[-42.538056,-14.368889]}" id="NCID0E1TDI" xlink:type="simple">14°22'08"S, 42°32'17"W</named-content></named-content>; 925 m a.s.l.); 6 October 2022 • Female; <abbrev xmlns:xlink="http://www.w3.org/1999/xlink" content-type="institution" xlink:title="Pontifícia Universidade Católica de Goiás" id="ABBRID0E6TDI" xlink:type="simple">CEPB</abbrev> 2315; (<named-content xmlns:xlink="http://www.w3.org/1999/xlink" content-type="dwc:verbatimCoordinates" xlink:type="simple"><named-content content-type="geo-json" specific-use="{&#34;type&#34;:&#34;Point&#34;,&#34;coordinates&#34;:[-42.538056,-14.368889]}" id="NCID0EHUDI" xlink:type="simple">14°22'08"S, 42°32'17"W</named-content></named-content>; 925 m a.s.l.); 6 October 2022 • Female; <abbrev xmlns:xlink="http://www.w3.org/1999/xlink" content-type="institution" xlink:title="Pontifícia Universidade Católica de Goiás" id="ABBRID0EMUDI" xlink:type="simple">CEPB</abbrev> 2316; (<named-content xmlns:xlink="http://www.w3.org/1999/xlink" content-type="dwc:verbatimCoordinates" xlink:type="simple"><named-content content-type="geo-json" specific-use="{&#34;type&#34;:&#34;Point&#34;,&#34;coordinates&#34;:[-42.545278,-14.329722]}" id="NCID0EUUDI" xlink:type="simple">14°19'47"S, 42°32'43"W</named-content></named-content>; 1011 m a.s.l.); 1 September 2022 • Female; <abbrev xmlns:xlink="http://www.w3.org/1999/xlink" content-type="institution" xlink:title="Pontifícia Universidade Católica de Goiás" id="ABBRID0EZUDI" xlink:type="simple">CEPB</abbrev> 2317; (<named-content xmlns:xlink="http://www.w3.org/1999/xlink" content-type="dwc:verbatimCoordinates" xlink:type="simple"><named-content content-type="geo-json" specific-use="{&#34;type&#34;:&#34;Point&#34;,&#34;coordinates&#34;:[-43.545556,-14.331944]}" id="NCID0EBVDI" xlink:type="simple">14°19'55"S, 43°32'44"W</named-content></named-content>; 1011 m a.s.l.); 1 October 2022 • Female; <abbrev xmlns:xlink="http://www.w3.org/1999/xlink" content-type="institution" xlink:title="Pontifícia Universidade Católica de Goiás" id="ABBRID0EGVDI" xlink:type="simple">CEPB</abbrev> 2318; (<named-content xmlns:xlink="http://www.w3.org/1999/xlink" content-type="dwc:verbatimCoordinates" xlink:type="simple"><named-content content-type="geo-json" specific-use="{&#34;type&#34;:&#34;Point&#34;,&#34;coordinates&#34;:[-42.545278,-14.329444]}" id="NCID0EOVDI" xlink:type="simple">14°19'46"S, 42°32'43"W</named-content></named-content>; 1011 m a.s.l.); 1 September 2022 • Female; <abbrev xmlns:xlink="http://www.w3.org/1999/xlink" content-type="institution" xlink:title="Pontifícia Universidade Católica de Goiás" id="ABBRID0ETVDI" xlink:type="simple">CEPB</abbrev> 2319; (<named-content xmlns:xlink="http://www.w3.org/1999/xlink" content-type="dwc:verbatimCoordinates" xlink:type="simple"><named-content content-type="geo-json" specific-use="{&#34;type&#34;:&#34;Point&#34;,&#34;coordinates&#34;:[-42.536944,-14.343611]}" id="NCID0E2VDI" xlink:type="simple">14°20'37"S, 42°32'13"W</named-content></named-content>; 1076 m a.s.l.); 3 August 2022 • Female; <abbrev xmlns:xlink="http://www.w3.org/1999/xlink" content-type="institution" xlink:title="Pontifícia Universidade Católica de Goiás" id="ABBRID0EAWDI" xlink:type="simple">CEPB</abbrev> 2320; (<named-content xmlns:xlink="http://www.w3.org/1999/xlink" content-type="dwc:verbatimCoordinates" xlink:type="simple"><named-content content-type="geo-json" specific-use="{&#34;type&#34;:&#34;Point&#34;,&#34;coordinates&#34;:[-42.536667,-14.343889]}" id="NCID0EIWDI" xlink:type="simple">14°20'38"S, 42°32'12"W</named-content></named-content>; 1013 m a.s.l.); 2 June 2022 • Female; <abbrev xmlns:xlink="http://www.w3.org/1999/xlink" content-type="institution" xlink:title="Pontifícia Universidade Católica de Goiás" id="ABBRID0ENWDI" xlink:type="simple">CEPB</abbrev> 2321; (<named-content xmlns:xlink="http://www.w3.org/1999/xlink" content-type="dwc:verbatimCoordinates" xlink:type="simple"><named-content content-type="geo-json" specific-use="{&#34;type&#34;:&#34;Point&#34;,&#34;coordinates&#34;:[-42.545278,-14.331389]}" id="NCID0EVWDI" xlink:type="simple">14°19'53"S, 42°32'43"W</named-content></named-content>; 1011 m a.s.l.); 29 September 2022 • Female; <abbrev xmlns:xlink="http://www.w3.org/1999/xlink" content-type="institution" xlink:title="Pontifícia Universidade Católica de Goiás" id="ABBRID0E1WDI" xlink:type="simple">CEPB</abbrev> 2322; (<named-content xmlns:xlink="http://www.w3.org/1999/xlink" content-type="dwc:verbatimCoordinates" xlink:type="simple"><named-content content-type="geo-json" specific-use="{&#34;type&#34;:&#34;Point&#34;,&#34;coordinates&#34;:[-42.546389,-14.241111]}" id="NCID0ECXDI" xlink:type="simple">14°14'28"S, 42°32'47"W</named-content></named-content>; 842 m a.s.l.); 17 September 2022 • Female; <abbrev xmlns:xlink="http://www.w3.org/1999/xlink" content-type="institution" xlink:title="Pontifícia Universidade Católica de Goiás" id="ABBRID0EHXDI" xlink:type="simple">CEPB</abbrev> 2323; (<named-content xmlns:xlink="http://www.w3.org/1999/xlink" content-type="dwc:verbatimCoordinates" xlink:type="simple"><named-content content-type="geo-json" specific-use="{&#34;type&#34;:&#34;Point&#34;,&#34;coordinates&#34;:[-42.538056,-14.330278]}" id="NCID0EPXDI" xlink:type="simple">14°19'49"S, 42°32'17"W</named-content></named-content>; 1062 m a.s.l.); 13 August 2022 • Male; <abbrev xmlns:xlink="http://www.w3.org/1999/xlink" content-type="institution" xlink:title="Pontifícia Universidade Católica de Goiás" id="ABBRID0EUXDI" xlink:type="simple">CEPB</abbrev> 2324; (<named-content xmlns:xlink="http://www.w3.org/1999/xlink" content-type="dwc:verbatimCoordinates" xlink:type="simple"><named-content content-type="geo-json" specific-use="{&#34;type&#34;:&#34;Point&#34;,&#34;coordinates&#34;:[-42.545278,-14.330000]}" id="NCID0E3XDI" xlink:type="simple">14°19'48"S, 42°32'43"W</named-content></named-content>; 1011 m a.s.l.); 6 September 2022 • Female; <abbrev xmlns:xlink="http://www.w3.org/1999/xlink" content-type="institution" xlink:title="Pontifícia Universidade Católica de Goiás" id="ABBRID0EBYDI" xlink:type="simple">CEPB</abbrev> 2325; (<named-content xmlns:xlink="http://www.w3.org/1999/xlink" content-type="dwc:verbatimCoordinates" xlink:type="simple"><named-content content-type="geo-json" specific-use="{&#34;type&#34;:&#34;Point&#34;,&#34;coordinates&#34;:[-42.545556,-14.331944]}" id="NCID0EJYDI" xlink:type="simple">14°19'55"S, 42°32'44"W</named-content></named-content>; 1011 m a.s.l.); 1 October 2022 • Male; <abbrev xmlns:xlink="http://www.w3.org/1999/xlink" content-type="institution" xlink:title="Pontifícia Universidade Católica de Goiás" id="ABBRID0EOYDI" xlink:type="simple">CEPB</abbrev> 2326; (<named-content xmlns:xlink="http://www.w3.org/1999/xlink" content-type="dwc:verbatimCoordinates" xlink:type="simple"><named-content content-type="geo-json" specific-use="{&#34;type&#34;:&#34;Point&#34;,&#34;coordinates&#34;:[-43.537778,-14.347778]}" id="NCID0EWYDI" xlink:type="simple">14°20'52"S, 43°32'16"W</named-content></named-content>; 1053 m a.s.l.); 13 August 2022 • Female; <abbrev xmlns:xlink="http://www.w3.org/1999/xlink" content-type="institution" xlink:title="Pontifícia Universidade Católica de Goiás" id="ABBRID0E2YDI" xlink:type="simple">CEPB</abbrev> 2328; (<named-content xmlns:xlink="http://www.w3.org/1999/xlink" content-type="dwc:verbatimCoordinates" xlink:type="simple"><named-content content-type="geo-json" specific-use="{&#34;type&#34;:&#34;Point&#34;,&#34;coordinates&#34;:[-42.539444,-14.364722]}" id="NCID0EDZDI" xlink:type="simple">14°21'53"S, 42°32'22"W</named-content></named-content>; 1011 m a.s.l.); 28 September 2022 • Male; <abbrev xmlns:xlink="http://www.w3.org/1999/xlink" content-type="institution" xlink:title="Pontifícia Universidade Católica de Goiás" id="ABBRID0EIZDI" xlink:type="simple">CEPB</abbrev> 2329; (<named-content xmlns:xlink="http://www.w3.org/1999/xlink" content-type="dwc:verbatimCoordinates" xlink:type="simple"><named-content content-type="geo-json" specific-use="{&#34;type&#34;:&#34;Point&#34;,&#34;coordinates&#34;:[-42.545278,-14.329722]}" id="NCID0EQZDI" xlink:type="simple">14°19'47"S, 42°32'43"W</named-content></named-content>; 1011 m a.s.l.); 1 September 2022 • Male; <abbrev xmlns:xlink="http://www.w3.org/1999/xlink" content-type="institution" xlink:title="Pontifícia Universidade Católica de Goiás" id="ABBRID0EVZDI" xlink:type="simple">CEPB</abbrev> 2330; (<named-content xmlns:xlink="http://www.w3.org/1999/xlink" content-type="dwc:verbatimCoordinates" xlink:type="simple"><named-content content-type="geo-json" specific-use="{&#34;type&#34;:&#34;Point&#34;,&#34;coordinates&#34;:[-43.545556,-14.331944]}" id="NCID0E4ZDI" xlink:type="simple">14°19'55"S, 43°32'44"W</named-content></named-content>; 1011 m a.s.l.); 1 October 2022 • Male; <abbrev xmlns:xlink="http://www.w3.org/1999/xlink" content-type="institution" xlink:title="Pontifícia Universidade Católica de Goiás" id="ABBRID0EC1DI" xlink:type="simple">CEPB</abbrev> 2332; (<named-content xmlns:xlink="http://www.w3.org/1999/xlink" content-type="dwc:verbatimCoordinates" xlink:type="simple"><named-content content-type="geo-json" specific-use="{&#34;type&#34;:&#34;Point&#34;,&#34;coordinates&#34;:[-42.537778,-14.347222]}" id="NCID0EK1DI" xlink:type="simple">14°20'50"S, 42°32'16"W</named-content></named-content>; 1057 m a.s.l.); 13 August 2022 • Female; <abbrev xmlns:xlink="http://www.w3.org/1999/xlink" content-type="institution" xlink:title="Pontifícia Universidade Católica de Goiás" id="ABBRID0EP1DI" xlink:type="simple">CEPB</abbrev> 2333; (<named-content xmlns:xlink="http://www.w3.org/1999/xlink" content-type="dwc:verbatimCoordinates" xlink:type="simple"><named-content content-type="geo-json" specific-use="{&#34;type&#34;:&#34;Point&#34;,&#34;coordinates&#34;:[-42.546389,-14.241111]}" id="NCID0EX1DI" xlink:type="simple">14°14'28"S, 42°32'47"W</named-content></named-content>; 842 m a.s.l.); 17 September 2022 • Female; <abbrev xmlns:xlink="http://www.w3.org/1999/xlink" content-type="institution" xlink:title="Pontifícia Universidade Católica de Goiás" id="ABBRID0E31DI" xlink:type="simple">CEPB</abbrev> 2334; (<named-content xmlns:xlink="http://www.w3.org/1999/xlink" content-type="dwc:verbatimCoordinates" xlink:type="simple"><named-content content-type="geo-json" specific-use="{&#34;type&#34;:&#34;Point&#34;,&#34;coordinates&#34;:[-42.545278,-14.329444]}" id="NCID0EE2DI" xlink:type="simple">14°19'46"S, 42°32'43"W</named-content></named-content>; 1011 m a.s.l.); 1 September 2022 • Female; <abbrev xmlns:xlink="http://www.w3.org/1999/xlink" content-type="institution" xlink:title="Pontifícia Universidade Católica de Goiás" id="ABBRID0EJ2DI" xlink:type="simple">CEPB</abbrev> 2336; (<named-content xmlns:xlink="http://www.w3.org/1999/xlink" content-type="dwc:verbatimCoordinates" xlink:type="simple"><named-content content-type="geo-json" specific-use="{&#34;type&#34;:&#34;Point&#34;,&#34;coordinates&#34;:[-45.537778,-14.253056]}" id="NCID0ER2DI" xlink:type="simple">14°15'11"S, 45°32'16"W</named-content></named-content>; 987 m a.s.l.); 3 August 2022 • Female; <abbrev xmlns:xlink="http://www.w3.org/1999/xlink" content-type="institution" xlink:title="Pontifícia Universidade Católica de Goiás" id="ABBRID0EW2DI" xlink:type="simple">CEPB</abbrev> 2337; (<named-content xmlns:xlink="http://www.w3.org/1999/xlink" content-type="dwc:verbatimCoordinates" xlink:type="simple"><named-content content-type="geo-json" specific-use="{&#34;type&#34;:&#34;Point&#34;,&#34;coordinates&#34;:[-45.536667,-14.343889]}" id="NCID0E52DI" xlink:type="simple">14°20'38"S, 45°32'12"W</named-content></named-content>; 1076 m a.s.l.); 3 August 2022 • Female; <abbrev xmlns:xlink="http://www.w3.org/1999/xlink" content-type="institution" xlink:title="Pontifícia Universidade Católica de Goiás" id="ABBRID0ED3DI" xlink:type="simple">CEPB</abbrev> 2338; (<named-content xmlns:xlink="http://www.w3.org/1999/xlink" content-type="dwc:verbatimCoordinates" xlink:type="simple"><named-content content-type="geo-json" specific-use="{&#34;type&#34;:&#34;Point&#34;,&#34;coordinates&#34;:[-45.537778,-14.358611]}" id="NCID0EL3DI" xlink:type="simple">14°21'31"S, 45°32'16"W</named-content></named-content>; 1010 m a.s.l.); 13 August 2022 • Female; <abbrev xmlns:xlink="http://www.w3.org/1999/xlink" content-type="institution" xlink:title="Pontifícia Universidade Católica de Goiás" id="ABBRID0EQ3DI" xlink:type="simple">CEPB</abbrev> 2339; (<named-content xmlns:xlink="http://www.w3.org/1999/xlink" content-type="dwc:verbatimCoordinates" xlink:type="simple"><named-content content-type="geo-json" specific-use="{&#34;type&#34;:&#34;Point&#34;,&#34;coordinates&#34;:[-42.546389,-14.241111]}" id="NCID0EY3DI" xlink:type="simple">14°14'28"S, 42°32'47"W</named-content></named-content>; 842 m a.s.l.); 17 September 2022 • Male; <abbrev xmlns:xlink="http://www.w3.org/1999/xlink" content-type="institution" xlink:title="Pontifícia Universidade Católica de Goiás" id="ABBRID0E43DI" xlink:type="simple">CEPB</abbrev> 2356; (<named-content xmlns:xlink="http://www.w3.org/1999/xlink" content-type="dwc:verbatimCoordinates" xlink:type="simple"><named-content content-type="geo-json" specific-use="{&#34;type&#34;:&#34;Point&#34;,&#34;coordinates&#34;:[-42.539167,-14.357500]}" id="NCID0EF4DI" xlink:type="simple">14°21'27"S, 42°32'21"W</named-content></named-content>; 1033 m a.s.l.); 1 November 2022 • Male; <abbrev xmlns:xlink="http://www.w3.org/1999/xlink" content-type="institution" xlink:title="Pontifícia Universidade Católica de Goiás" id="ABBRID0EK4DI" xlink:type="simple">CEPB</abbrev> 2379; (<named-content xmlns:xlink="http://www.w3.org/1999/xlink" content-type="dwc:verbatimCoordinates" xlink:type="simple"><named-content content-type="geo-json" specific-use="{&#34;type&#34;:&#34;Point&#34;,&#34;coordinates&#34;:[-42.538889,-14.357500]}" id="NCID0ES4DI" xlink:type="simple">14°21'27"S, 42°32'20"W</named-content></named-content>; 1033 m a.s.l.); 26 January 2023 • Female; <abbrev xmlns:xlink="http://www.w3.org/1999/xlink" content-type="institution" xlink:title="Pontifícia Universidade Católica de Goiás" id="ABBRID0EX4DI" xlink:type="simple">CEPB</abbrev> 2380; (<named-content xmlns:xlink="http://www.w3.org/1999/xlink" content-type="dwc:verbatimCoordinates" xlink:type="simple"><named-content content-type="geo-json" specific-use="{&#34;type&#34;:&#34;Point&#34;,&#34;coordinates&#34;:[-42.538889,-14.357500]}" id="NCID0E64DI" xlink:type="simple">14°21'27"S, 42°32'20"W</named-content></named-content>; 1033 m a.s.l.); 26 January 2023 • Female; <abbrev xmlns:xlink="http://www.w3.org/1999/xlink" content-type="institution" xlink:title="Pontifícia Universidade Católica de Goiás" id="ABBRID0EE5DI" xlink:type="simple">CEPB</abbrev> 2381; (<named-content xmlns:xlink="http://www.w3.org/1999/xlink" content-type="dwc:verbatimCoordinates" xlink:type="simple"><named-content content-type="geo-json" specific-use="{&#34;type&#34;:&#34;Point&#34;,&#34;coordinates&#34;:[-42.538889,-14.357500]}" id="NCID0EM5DI" xlink:type="simple">14°21'27"S, 42°32'20"W</named-content></named-content>; 1033 m a.s.l.); 26 January 2023.</p></tp:treatment-sec><tp:treatment-sec sec-type="diagnosis" id="SECID0ER5DI"><title>Diagnosis and comparisons with other south American amphisbaenians.</title><p><italic><tp:taxon-name><tp:taxon-name-part taxon-name-part-type="genus" reg="Amphisbaena">Amphisbaena</tp:taxon-name-part><tp:taxon-name-part taxon-name-part-type="species" reg="amethysta">amethysta</tp:taxon-name-part></tp:taxon-name></italic> sp. nov. is a medium-sized amphisbaenid (258 mm maximum snout-vent length), and can be distinguished from its congeners by the following combination of characters (see details in Table <xref ref-type="table" rid="T1">1</xref>): (1) snout convex in profile view, slightly compressed not keeled; (2) pectoral scales arranged in regular annuli; (3) four precloacal pores; (4) distinct cephalic shields; (5) 185–199 dorsal half-annuli; (6) 13–16 caudal annuli; (7) conspicuous autotomic site between 4<sup>th</sup>–6<sup>th</sup> caudal annuli; (8) 16–21 dorsal and ventral segments at midbody; (9) 3/3 supralabials; (10) 3/3 infralabials; and (11) smooth and rounded tail tip.</p><p><italic><tp:taxon-name><tp:taxon-name-part taxon-name-part-type="genus" reg="Amphisbaena">Amphisbaena</tp:taxon-name-part><tp:taxon-name-part taxon-name-part-type="species" reg="amethysta">amethysta</tp:taxon-name-part></tp:taxon-name></italic> sp. nov. differs from <italic><tp:taxon-name><tp:taxon-name-part taxon-name-part-type="genus" reg="Amphisbaena">Amphisbaena</tp:taxon-name-part><tp:taxon-name-part taxon-name-part-type="species" reg="acrobeles">acrobeles</tp:taxon-name-part></tp:taxon-name></italic> (Ribeiro, Castro-Mello &amp; Nogueira, 2009), <italic><tp:taxon-name><tp:taxon-name-part taxon-name-part-type="genus" reg="Amphisbaena">A.</tp:taxon-name-part><tp:taxon-name-part taxon-name-part-type="species" reg="bilabialata">bilabialata</tp:taxon-name-part></tp:taxon-name></italic> (Stimson, 1972), <italic><tp:taxon-name><tp:taxon-name-part taxon-name-part-type="genus" reg="Amphisbaena">A.</tp:taxon-name-part><tp:taxon-name-part taxon-name-part-type="species" reg="kingi">kingi</tp:taxon-name-part></tp:taxon-name></italic> (Bell, 1833), <italic><tp:taxon-name><tp:taxon-name-part taxon-name-part-type="genus" reg="Amphisbaena">A.</tp:taxon-name-part><tp:taxon-name-part taxon-name-part-type="species" reg="anomala">anomala</tp:taxon-name-part></tp:taxon-name></italic>, <italic><tp:taxon-name><tp:taxon-name-part taxon-name-part-type="genus" reg="Mesobaena">Mesobaena</tp:taxon-name-part><tp:taxon-name-part taxon-name-part-type="species" reg="huebneri">huebneri</tp:taxon-name-part></tp:taxon-name></italic> Mertens, 1925; <italic><tp:taxon-name><tp:taxon-name-part taxon-name-part-type="genus" reg="Mesobaena">M.</tp:taxon-name-part><tp:taxon-name-part taxon-name-part-type="species" reg="rhachicephala">rhachicephala</tp:taxon-name-part></tp:taxon-name></italic> Hoogmoed, Pinto, Rocha &amp; Pereira, 2009; and all <italic><tp:taxon-name><tp:taxon-name-part taxon-name-part-type="genus" reg="Leposternon">Leposternon</tp:taxon-name-part></tp:taxon-name></italic> species, mainly in having the snout convex in profile view, slightly compressed not keeled (<italic>vs</italic> snout hardly compressed forming a sharp and prominent keel or snout depressed shovel-like). Differs still from <italic><tp:taxon-name><tp:taxon-name-part taxon-name-part-type="genus" reg="Amphisbaena">A.</tp:taxon-name-part><tp:taxon-name-part taxon-name-part-type="species" reg="anomala">anomala</tp:taxon-name-part></tp:taxon-name></italic> and all <italic><tp:taxon-name><tp:taxon-name-part taxon-name-part-type="genus" reg="Leposternon">Leposternon</tp:taxon-name-part></tp:taxon-name></italic> species by having pectoral scales arranged in regular annuli (<italic>vs</italic> pectoral scales with an irregular form, and dermal annuli not regularly arranged).</p><p><italic><tp:taxon-name><tp:taxon-name-part taxon-name-part-type="genus" reg="Amphisbaena">Amphisbaena</tp:taxon-name-part><tp:taxon-name-part taxon-name-part-type="species" reg="amethysta">amethysta</tp:taxon-name-part></tp:taxon-name></italic> sp. nov. presents four precloacal pores, differing from all <italic><tp:taxon-name><tp:taxon-name-part taxon-name-part-type="genus" reg="Amphisbaena">Amphisbaena</tp:taxon-name-part></tp:taxon-name></italic> species except <italic><tp:taxon-name><tp:taxon-name-part taxon-name-part-type="genus" reg="Amphisbaena">A.</tp:taxon-name-part><tp:taxon-name-part taxon-name-part-type="species" reg="acangaoba">acangaoba</tp:taxon-name-part></tp:taxon-name></italic> Ribeiro, Gomides &amp; Costa, 2020, <italic><tp:taxon-name><tp:taxon-name-part taxon-name-part-type="genus" reg="Amphisbaena">A.</tp:taxon-name-part><tp:taxon-name-part taxon-name-part-type="species" reg="alba">alba</tp:taxon-name-part></tp:taxon-name></italic>, <italic><tp:taxon-name><tp:taxon-name-part taxon-name-part-type="genus" reg="Amphisbaena">A.</tp:taxon-name-part><tp:taxon-name-part taxon-name-part-type="species" reg="albocingulata">albocingulata</tp:taxon-name-part></tp:taxon-name></italic> Boettger, 1885, <italic><tp:taxon-name><tp:taxon-name-part taxon-name-part-type="genus" reg="Amphisbaena">A.</tp:taxon-name-part><tp:taxon-name-part taxon-name-part-type="species" reg="angustifrons">angustifrons</tp:taxon-name-part></tp:taxon-name></italic> Cope, 1861, <italic><tp:taxon-name><tp:taxon-name-part taxon-name-part-type="genus" reg="Amphisbaena">A.</tp:taxon-name-part><tp:taxon-name-part taxon-name-part-type="species" reg="arda">arda</tp:taxon-name-part></tp:taxon-name></italic>, <italic><tp:taxon-name><tp:taxon-name-part taxon-name-part-type="genus" reg="Amphisbaena">A.</tp:taxon-name-part><tp:taxon-name-part taxon-name-part-type="species" reg="arenaria">arenaria</tp:taxon-name-part></tp:taxon-name></italic>, <italic><tp:taxon-name><tp:taxon-name-part taxon-name-part-type="genus" reg="Amphisbaena">A.</tp:taxon-name-part><tp:taxon-name-part taxon-name-part-type="species" reg="arenicola">arenicola</tp:taxon-name-part></tp:taxon-name></italic> Perez &amp; Borges-Martins, 2019, <italic><tp:taxon-name><tp:taxon-name-part taxon-name-part-type="genus" reg="Amphisbaena">A.</tp:taxon-name-part><tp:taxon-name-part taxon-name-part-type="species" reg="bahiana">bahiana</tp:taxon-name-part></tp:taxon-name></italic>, <italic><tp:taxon-name><tp:taxon-name-part taxon-name-part-type="genus" reg="Amphisbaena">A.</tp:taxon-name-part><tp:taxon-name-part taxon-name-part-type="species" reg="bakeri">bakeri</tp:taxon-name-part></tp:taxon-name></italic> Stejneger, 1904, <italic><tp:taxon-name><tp:taxon-name-part taxon-name-part-type="genus" reg="Amphisbaena">A.</tp:taxon-name-part><tp:taxon-name-part taxon-name-part-type="species" reg="barbouri">barbouri</tp:taxon-name-part></tp:taxon-name></italic> Gans &amp; Alexander, 1962, <italic><tp:taxon-name><tp:taxon-name-part taxon-name-part-type="genus" reg="Amphisbaena">A.</tp:taxon-name-part><tp:taxon-name-part taxon-name-part-type="species" reg="bedai">bedai</tp:taxon-name-part></tp:taxon-name></italic> (Vanzolini, 1991), <italic><tp:taxon-name><tp:taxon-name-part taxon-name-part-type="genus" reg="Amphisbaena">A.</tp:taxon-name-part><tp:taxon-name-part taxon-name-part-type="species" reg="bolivica">bolivica</tp:taxon-name-part></tp:taxon-name></italic> Mertens, 1929, <italic><tp:taxon-name><tp:taxon-name-part taxon-name-part-type="genus" reg="Amphisbaena">A.</tp:taxon-name-part><tp:taxon-name-part taxon-name-part-type="species" reg="borellii">borellii</tp:taxon-name-part></tp:taxon-name></italic> Peracca, 1897, <italic><tp:taxon-name><tp:taxon-name-part taxon-name-part-type="genus" reg="Amphisbaena">A.</tp:taxon-name-part><tp:taxon-name-part taxon-name-part-type="species" reg="brasiliana">brasiliana</tp:taxon-name-part></tp:taxon-name></italic> (Gray, 1865), <italic><tp:taxon-name><tp:taxon-name-part taxon-name-part-type="genus" reg="Amphisbaena">A.</tp:taxon-name-part><tp:taxon-name-part taxon-name-part-type="species" reg="caeca">caeca</tp:taxon-name-part></tp:taxon-name></italic> Cuvier, 1829, <italic><tp:taxon-name><tp:taxon-name-part taxon-name-part-type="genus" reg="Amphisbaena">A.</tp:taxon-name-part><tp:taxon-name-part taxon-name-part-type="species" reg="camura">camura</tp:taxon-name-part></tp:taxon-name></italic> Cope, 1862, <italic><tp:taxon-name><tp:taxon-name-part taxon-name-part-type="genus" reg="Amphisbaena">A.</tp:taxon-name-part><tp:taxon-name-part taxon-name-part-type="species" reg="carlgansi">carlgansi</tp:taxon-name-part></tp:taxon-name></italic> Thomas &amp; Hedges, 1998, <italic><tp:taxon-name><tp:taxon-name-part taxon-name-part-type="genus" reg="Amphisbaena">A.</tp:taxon-name-part><tp:taxon-name-part taxon-name-part-type="species" reg="carioca">carioca</tp:taxon-name-part></tp:taxon-name></italic> Rocha, Barros-Filho &amp; Sluys, 2023, <italic><tp:taxon-name><tp:taxon-name-part taxon-name-part-type="genus" reg="Amphisbaena">A.</tp:taxon-name-part><tp:taxon-name-part taxon-name-part-type="species" reg="carvalhoi">carvalhoi</tp:taxon-name-part></tp:taxon-name></italic>, <italic><tp:taxon-name><tp:taxon-name-part taxon-name-part-type="genus" reg="Amphisbaena">A.</tp:taxon-name-part><tp:taxon-name-part taxon-name-part-type="species" reg="caudalis">caudalis</tp:taxon-name-part></tp:taxon-name></italic> Cochron, 1928, <italic><tp:taxon-name><tp:taxon-name-part taxon-name-part-type="genus" reg="Amphisbaena">A.</tp:taxon-name-part><tp:taxon-name-part taxon-name-part-type="species" reg="cayemite">cayemite</tp:taxon-name-part></tp:taxon-name></italic> Thomas &amp; Hedges, 2006, <italic><tp:taxon-name><tp:taxon-name-part taxon-name-part-type="genus" reg="Amphisbaena">A.</tp:taxon-name-part><tp:taxon-name-part taxon-name-part-type="species" reg="cegei">cegei</tp:taxon-name-part></tp:taxon-name></italic> Montero, Sáfadez, Álvarez, 1997, <italic><tp:taxon-name><tp:taxon-name-part taxon-name-part-type="genus" reg="Amphisbaena">A.</tp:taxon-name-part><tp:taxon-name-part taxon-name-part-type="species" reg="cubana">cubana</tp:taxon-name-part></tp:taxon-name></italic> Gundlach &amp; Peters, 1879, <italic><tp:taxon-name><tp:taxon-name-part taxon-name-part-type="genus" reg="Amphisbaena">A.</tp:taxon-name-part><tp:taxon-name-part taxon-name-part-type="species" reg="cuiabana">cuiabana</tp:taxon-name-part></tp:taxon-name></italic> (Strüssmann &amp; Carvalho, 2001), <italic><tp:taxon-name><tp:taxon-name-part taxon-name-part-type="genus" reg="Amphisbaena">A.</tp:taxon-name-part><tp:taxon-name-part taxon-name-part-type="species" reg="cunhai">cunhai</tp:taxon-name-part></tp:taxon-name></italic> Hoogmoed &amp; Ávila-Pires, 1991, <italic><tp:taxon-name><tp:taxon-name-part taxon-name-part-type="genus" reg="Amphisbaena">A.</tp:taxon-name-part><tp:taxon-name-part taxon-name-part-type="species" reg="darwini">darwini</tp:taxon-name-part></tp:taxon-name></italic>, <italic><tp:taxon-name><tp:taxon-name-part taxon-name-part-type="genus" reg="Amphisbaena">A.</tp:taxon-name-part><tp:taxon-name-part taxon-name-part-type="species" reg="elbakyanae">elbakyanae</tp:taxon-name-part></tp:taxon-name></italic> Torres-Ramírez, Angarita-Sierra &amp; Vargas-Ramírez, 2021, <italic><tp:taxon-name><tp:taxon-name-part taxon-name-part-type="genus" reg="Amphisbaena">A.</tp:taxon-name-part><tp:taxon-name-part taxon-name-part-type="species" reg="fenestrata">fenestrata</tp:taxon-name-part></tp:taxon-name></italic> (Cope, 1861), <italic><tp:taxon-name><tp:taxon-name-part taxon-name-part-type="genus" reg="Amphisbaena">A.</tp:taxon-name-part><tp:taxon-name-part taxon-name-part-type="species" reg="frontalis">frontalis</tp:taxon-name-part></tp:taxon-name></italic>, <italic><tp:taxon-name><tp:taxon-name-part taxon-name-part-type="genus" reg="Amphisbaena">A.</tp:taxon-name-part><tp:taxon-name-part taxon-name-part-type="species" reg="gonavensis">gonavensis</tp:taxon-name-part></tp:taxon-name></italic> Gans &amp; Alexander, 1962, <italic><tp:taxon-name><tp:taxon-name-part taxon-name-part-type="genus" reg="Amphisbaena">A.</tp:taxon-name-part><tp:taxon-name-part taxon-name-part-type="species" reg="gracilis">gracilis</tp:taxon-name-part></tp:taxon-name></italic> Strauch, 1881, <italic><tp:taxon-name><tp:taxon-name-part taxon-name-part-type="genus" reg="Amphisbaena">A.</tp:taxon-name-part><tp:taxon-name-part taxon-name-part-type="species" reg="hastata">hastata</tp:taxon-name-part></tp:taxon-name></italic>, <italic><tp:taxon-name><tp:taxon-name-part taxon-name-part-type="genus" reg="Amphisbaena">A.</tp:taxon-name-part><tp:taxon-name-part taxon-name-part-type="species" reg="heathi">heathi</tp:taxon-name-part></tp:taxon-name></italic>, <italic><tp:taxon-name><tp:taxon-name-part taxon-name-part-type="genus" reg="Amphisbaena">A.</tp:taxon-name-part><tp:taxon-name-part taxon-name-part-type="species" reg="hogei">hogei</tp:taxon-name-part></tp:taxon-name></italic> Vanzolini, 1950, <italic><tp:taxon-name><tp:taxon-name-part taxon-name-part-type="genus" reg="Amphisbaena">A.</tp:taxon-name-part><tp:taxon-name-part taxon-name-part-type="species" reg="hoogmoedi">hoogmoedi</tp:taxon-name-part></tp:taxon-name></italic> Oliveira, Vaz-Silva, Santos-Jr, Graboski, Teixeira Jr, Dal Vechio &amp; Ribeiro, 2018, <italic><tp:taxon-name><tp:taxon-name-part taxon-name-part-type="genus" reg="Amphisbaena">A.</tp:taxon-name-part><tp:taxon-name-part taxon-name-part-type="species" reg="hyporissor">hyporissor</tp:taxon-name-part></tp:taxon-name></italic> Thomas, 1965, <italic><tp:taxon-name><tp:taxon-name-part taxon-name-part-type="genus" reg="Amphisbaena">A.</tp:taxon-name-part><tp:taxon-name-part taxon-name-part-type="species" reg="innocens">innocens</tp:taxon-name-part></tp:taxon-name></italic> Weinland, 1862, <italic><tp:taxon-name><tp:taxon-name-part taxon-name-part-type="genus" reg="Amphisbaena">A.</tp:taxon-name-part><tp:taxon-name-part taxon-name-part-type="species" reg="kingi">kingi</tp:taxon-name-part></tp:taxon-name></italic>, <italic><tp:taxon-name><tp:taxon-name-part taxon-name-part-type="genus" reg="Amphisbaena">A.</tp:taxon-name-part><tp:taxon-name-part taxon-name-part-type="species" reg="kraoh">kraoh</tp:taxon-name-part></tp:taxon-name></italic> (Vanzolini, 1971), <italic><tp:taxon-name><tp:taxon-name-part taxon-name-part-type="genus" reg="Amphisbaena">A.</tp:taxon-name-part><tp:taxon-name-part taxon-name-part-type="species" reg="leali">leali</tp:taxon-name-part></tp:taxon-name></italic> Thomas &amp; Hedges, 2006, <italic><tp:taxon-name><tp:taxon-name-part taxon-name-part-type="genus" reg="Amphisbaena">A.</tp:taxon-name-part><tp:taxon-name-part taxon-name-part-type="species" reg="lumbricalis">lumbricalis</tp:taxon-name-part></tp:taxon-name></italic>, <italic><tp:taxon-name><tp:taxon-name-part taxon-name-part-type="genus" reg="Amphisbaena">A.</tp:taxon-name-part><tp:taxon-name-part taxon-name-part-type="species" reg="manni">manni</tp:taxon-name-part></tp:taxon-name></italic> Barbour, 1914, <italic><tp:taxon-name><tp:taxon-name-part taxon-name-part-type="genus" reg="Amphisbaena">A.</tp:taxon-name-part><tp:taxon-name-part taxon-name-part-type="species" reg="medemi">medemi</tp:taxon-name-part></tp:taxon-name></italic> Gans &amp; Mathers, 1977, <italic><tp:taxon-name><tp:taxon-name-part taxon-name-part-type="genus" reg="Amphisbaena">A.</tp:taxon-name-part><tp:taxon-name-part taxon-name-part-type="species" reg="metallurga">metallurga</tp:taxon-name-part></tp:taxon-name></italic>, <italic><tp:taxon-name><tp:taxon-name-part taxon-name-part-type="genus" reg="Amphisbaena">A.</tp:taxon-name-part><tp:taxon-name-part taxon-name-part-type="species" reg="mongoyo">mongoyo</tp:taxon-name-part></tp:taxon-name></italic>, <italic><tp:taxon-name><tp:taxon-name-part taxon-name-part-type="genus" reg="Amphisbaena">A.</tp:taxon-name-part><tp:taxon-name-part taxon-name-part-type="species" reg="munoai">munoai</tp:taxon-name-part></tp:taxon-name></italic> Klappenbach, 1960, <italic><tp:taxon-name><tp:taxon-name-part taxon-name-part-type="genus" reg="Amphisbaena">A.</tp:taxon-name-part><tp:taxon-name-part taxon-name-part-type="species" reg="myersi">myersi</tp:taxon-name-part></tp:taxon-name></italic> Hoogmoed, 1989, <italic><tp:taxon-name><tp:taxon-name-part taxon-name-part-type="genus" reg="Amphisbaena">A.</tp:taxon-name-part><tp:taxon-name-part taxon-name-part-type="species" reg="nana">nana</tp:taxon-name-part></tp:taxon-name></italic> Perez &amp; Borges-Martins, 2019, <italic><tp:taxon-name><tp:taxon-name-part taxon-name-part-type="genus" reg="Amphisbaena">A.</tp:taxon-name-part><tp:taxon-name-part taxon-name-part-type="species" reg="nigricauda">nigricauda</tp:taxon-name-part></tp:taxon-name></italic> Gans, 1966, <italic><tp:taxon-name><tp:taxon-name-part taxon-name-part-type="genus" reg="Amphisbaena">A.</tp:taxon-name-part><tp:taxon-name-part taxon-name-part-type="species" reg="occidentalis">occidentalis</tp:taxon-name-part></tp:taxon-name></italic> Cope, 1875, <italic><tp:taxon-name><tp:taxon-name-part taxon-name-part-type="genus" reg="Amphisbaena">A.</tp:taxon-name-part><tp:taxon-name-part taxon-name-part-type="species" reg="pericensis">pericensis</tp:taxon-name-part></tp:taxon-name></italic> Noble, 1921, <italic><tp:taxon-name><tp:taxon-name-part taxon-name-part-type="genus" reg="Amphisbaena">A.</tp:taxon-name-part><tp:taxon-name-part taxon-name-part-type="species" reg="plumbea">plumbea</tp:taxon-name-part></tp:taxon-name></italic> Gray, 1872, <italic><tp:taxon-name><tp:taxon-name-part taxon-name-part-type="genus" reg="Amphisbaena">A.</tp:taxon-name-part><tp:taxon-name-part taxon-name-part-type="species" reg="polygrammica">polygrammica</tp:taxon-name-part></tp:taxon-name></italic> Werner, 1901, <italic><tp:taxon-name><tp:taxon-name-part taxon-name-part-type="genus" reg="Amphisbaena">A.</tp:taxon-name-part><tp:taxon-name-part taxon-name-part-type="species" reg="prunicolor">prunicolor</tp:taxon-name-part></tp:taxon-name></italic> (Cope, 1885), <italic><tp:taxon-name><tp:taxon-name-part taxon-name-part-type="genus" reg="Amphisbaena">A.</tp:taxon-name-part><tp:taxon-name-part taxon-name-part-type="species" reg="ridleyi">ridleyi</tp:taxon-name-part></tp:taxon-name></italic> Boulenger, 1890, <italic><tp:taxon-name><tp:taxon-name-part taxon-name-part-type="genus" reg="Amphisbaena">A.</tp:taxon-name-part><tp:taxon-name-part taxon-name-part-type="species" reg="rozei">rozei</tp:taxon-name-part></tp:taxon-name></italic> Lancini, 1963, <italic><tp:taxon-name><tp:taxon-name-part taxon-name-part-type="genus" reg="Amphisbaena">A.</tp:taxon-name-part><tp:taxon-name-part taxon-name-part-type="species" reg="sanctaeritae">sanctaeritae</tp:taxon-name-part></tp:taxon-name></italic> Vanzolini, 1994, <italic><tp:taxon-name><tp:taxon-name-part taxon-name-part-type="genus" reg="Amphisbaena">A.</tp:taxon-name-part><tp:taxon-name-part taxon-name-part-type="species" reg="saxosa">saxosa</tp:taxon-name-part></tp:taxon-name></italic> (Castro-Mello, 2003), <italic><tp:taxon-name><tp:taxon-name-part taxon-name-part-type="genus" reg="Amphisbaena">A.</tp:taxon-name-part><tp:taxon-name-part taxon-name-part-type="species" reg="schmidti">schmidti</tp:taxon-name-part></tp:taxon-name></italic> Gans, 1964, <italic><tp:taxon-name><tp:taxon-name-part taxon-name-part-type="genus" reg="Amphisbaena">A.</tp:taxon-name-part><tp:taxon-name-part taxon-name-part-type="species" reg="slateri">slateri</tp:taxon-name-part></tp:taxon-name></italic> Boulenger, 1907, <italic><tp:taxon-name><tp:taxon-name-part taxon-name-part-type="genus" reg="Amphisbaena">A.</tp:taxon-name-part><tp:taxon-name-part taxon-name-part-type="species" reg="slevini">slevini</tp:taxon-name-part></tp:taxon-name></italic> Schmidt, 1936, <italic><tp:taxon-name><tp:taxon-name-part taxon-name-part-type="genus" reg="Amphisbaena">A.</tp:taxon-name-part><tp:taxon-name-part taxon-name-part-type="species" reg="spurrelli">spurrelli</tp:taxon-name-part></tp:taxon-name></italic> Boulenger, 1915, <italic><tp:taxon-name><tp:taxon-name-part taxon-name-part-type="genus" reg="Amphisbaena">A.</tp:taxon-name-part><tp:taxon-name-part taxon-name-part-type="species" reg="steindachneri">steindachneri</tp:taxon-name-part></tp:taxon-name></italic> Strauch, 1881, <italic><tp:taxon-name><tp:taxon-name-part taxon-name-part-type="genus" reg="Amphisbaena">A.</tp:taxon-name-part><tp:taxon-name-part taxon-name-part-type="species" reg="supernumeraria">supernumeraria</tp:taxon-name-part></tp:taxon-name></italic> Mott, Rodrigues &amp; Dos Santos, 2009, <italic><tp:taxon-name><tp:taxon-name-part taxon-name-part-type="genus" reg="Amphisbaena">A.</tp:taxon-name-part><tp:taxon-name-part taxon-name-part-type="species" reg="talisiae">talisiae</tp:taxon-name-part></tp:taxon-name></italic> Vanzolini, 1995, <italic><tp:taxon-name><tp:taxon-name-part taxon-name-part-type="genus" reg="Amphisbaena">A.</tp:taxon-name-part><tp:taxon-name-part taxon-name-part-type="species" reg="tyaraju">tyaraju</tp:taxon-name-part></tp:taxon-name></italic>, Perez &amp; Borges-Martins, 2019, <italic><tp:taxon-name><tp:taxon-name-part taxon-name-part-type="genus" reg="Amphisbaena">A.</tp:taxon-name-part><tp:taxon-name-part taxon-name-part-type="species" reg="townsendi">townsendi</tp:taxon-name-part></tp:taxon-name></italic> Stejneger, 1911, <italic><tp:taxon-name><tp:taxon-name-part taxon-name-part-type="genus" reg="Amphisbaena">A.</tp:taxon-name-part><tp:taxon-name-part taxon-name-part-type="species" reg="tragorrhectes">tragorrhectes</tp:taxon-name-part></tp:taxon-name></italic> Vanzolini, 1971, <italic><tp:taxon-name><tp:taxon-name-part taxon-name-part-type="genus" reg="Amphisbaena">A.</tp:taxon-name-part><tp:taxon-name-part taxon-name-part-type="species" reg="uroxena">uroxena</tp:taxon-name-part></tp:taxon-name></italic>, <italic><tp:taxon-name><tp:taxon-name-part taxon-name-part-type="genus" reg="Amphisbaena">A.</tp:taxon-name-part><tp:taxon-name-part taxon-name-part-type="species" reg="vanzolinii">vanzolinii</tp:taxon-name-part></tp:taxon-name></italic> Gans, 1963, <italic><tp:taxon-name><tp:taxon-name-part taxon-name-part-type="genus" reg="Amphisbaena">A.</tp:taxon-name-part><tp:taxon-name-part taxon-name-part-type="species" reg="vermicularis">vermicularis</tp:taxon-name-part></tp:taxon-name></italic>, and <italic><tp:taxon-name><tp:taxon-name-part taxon-name-part-type="genus" reg="Amphisbaena">A.</tp:taxon-name-part><tp:taxon-name-part taxon-name-part-type="species" reg="xera">xera</tp:taxon-name-part></tp:taxon-name></italic> Thomas, 1966.</p><p><italic><tp:taxon-name><tp:taxon-name-part taxon-name-part-type="genus" reg="Amphisbaena">Amphisbaena</tp:taxon-name-part><tp:taxon-name-part taxon-name-part-type="species" reg="amethysta">amethysta</tp:taxon-name-part></tp:taxon-name></italic> sp. nov. differs from <italic><tp:taxon-name><tp:taxon-name-part taxon-name-part-type="genus" reg="Amphisbaena">Amphisbaena</tp:taxon-name-part></tp:taxon-name></italic> species with four precloacal pores mainly by following combination of meristic characters (Table <xref ref-type="table" rid="T1">1</xref>): cephalic shield distinct (vs frontals and parietals shields not distinct in <italic><tp:taxon-name><tp:taxon-name-part taxon-name-part-type="genus" reg="Amphisbaena">A.</tp:taxon-name-part><tp:taxon-name-part taxon-name-part-type="species" reg="supernumeraria">supernumeraria</tp:taxon-name-part></tp:taxon-name></italic>, ocular and second supralabial not distinct in <italic><tp:taxon-name><tp:taxon-name-part taxon-name-part-type="genus" reg="Amphisbaena">A.</tp:taxon-name-part><tp:taxon-name-part taxon-name-part-type="species" reg="cubana">cubana</tp:taxon-name-part></tp:taxon-name></italic>); snout slightly compressed (vs hard compressed in <italic><tp:taxon-name><tp:taxon-name-part taxon-name-part-type="genus" reg="Amphisbaena">A.</tp:taxon-name-part><tp:taxon-name-part taxon-name-part-type="species" reg="kingi">kingi</tp:taxon-name-part></tp:taxon-name></italic> and rounded in all other species, except <italic><tp:taxon-name><tp:taxon-name-part taxon-name-part-type="genus" reg="Amphisbaena">A.</tp:taxon-name-part><tp:taxon-name-part taxon-name-part-type="species" reg="kraoh">kraoh</tp:taxon-name-part></tp:taxon-name></italic>, <italic><tp:taxon-name><tp:taxon-name-part taxon-name-part-type="genus" reg="Amphisbaena">A.</tp:taxon-name-part><tp:taxon-name-part taxon-name-part-type="species" reg="brasiliana">brasiliana</tp:taxon-name-part></tp:taxon-name></italic>, <italic><tp:taxon-name><tp:taxon-name-part taxon-name-part-type="genus" reg="Amphisbaena">A.</tp:taxon-name-part><tp:taxon-name-part taxon-name-part-type="species" reg="bahiana">bahiana</tp:taxon-name-part></tp:taxon-name></italic>, <italic><tp:taxon-name><tp:taxon-name-part taxon-name-part-type="genus" reg="Amphisbaena">A.</tp:taxon-name-part><tp:taxon-name-part taxon-name-part-type="species" reg="bedai">bedai</tp:taxon-name-part></tp:taxon-name></italic>, and <italic><tp:taxon-name><tp:taxon-name-part taxon-name-part-type="genus" reg="Amphisbaena">A.</tp:taxon-name-part><tp:taxon-name-part taxon-name-part-type="species" reg="saxosa">saxosa</tp:taxon-name-part></tp:taxon-name></italic>); 185–199 dorsal half-annuli (vs &lt; 170 annuli in <italic><tp:taxon-name><tp:taxon-name-part taxon-name-part-type="genus" reg="Amphisbaena">A.</tp:taxon-name-part><tp:taxon-name-part taxon-name-part-type="species" reg="cayemite">cayemite</tp:taxon-name-part></tp:taxon-name></italic> and &gt; 200 annuli in <italic><tp:taxon-name><tp:taxon-name-part taxon-name-part-type="genus" reg="Amphisbaena">A.</tp:taxon-name-part><tp:taxon-name-part taxon-name-part-type="species" reg="acangaoba">acangaoba</tp:taxon-name-part></tp:taxon-name></italic>, <italic><tp:taxon-name><tp:taxon-name-part taxon-name-part-type="genus" reg="Amphisbaena">A.</tp:taxon-name-part><tp:taxon-name-part taxon-name-part-type="species" reg="arda">arda</tp:taxon-name-part></tp:taxon-name></italic>, <italic><tp:taxon-name><tp:taxon-name-part taxon-name-part-type="genus" reg="Amphisbaena">A.</tp:taxon-name-part><tp:taxon-name-part taxon-name-part-type="species" reg="arenaria">arenaria</tp:taxon-name-part></tp:taxon-name></italic>, <italic><tp:taxon-name><tp:taxon-name-part taxon-name-part-type="genus" reg="Amphisbaena">A.</tp:taxon-name-part><tp:taxon-name-part taxon-name-part-type="species" reg="bahiana">bahiana</tp:taxon-name-part></tp:taxon-name></italic>, <italic><tp:taxon-name><tp:taxon-name-part taxon-name-part-type="genus" reg="Amphisbaena">A.</tp:taxon-name-part><tp:taxon-name-part taxon-name-part-type="species" reg="bakeri">bakeri</tp:taxon-name-part></tp:taxon-name></italic>, <italic><tp:taxon-name><tp:taxon-name-part taxon-name-part-type="genus" reg="Amphisbaena">A.</tp:taxon-name-part><tp:taxon-name-part taxon-name-part-type="species" reg="barbouri">barbouri</tp:taxon-name-part></tp:taxon-name></italic>, <italic><tp:taxon-name><tp:taxon-name-part taxon-name-part-type="genus" reg="Amphisbaena">A.</tp:taxon-name-part><tp:taxon-name-part taxon-name-part-type="species" reg="bedai">bedai</tp:taxon-name-part></tp:taxon-name></italic>, <italic><tp:taxon-name><tp:taxon-name-part taxon-name-part-type="genus" reg="Amphisbaena">A.</tp:taxon-name-part><tp:taxon-name-part taxon-name-part-type="species" reg="borellii">borellii</tp:taxon-name-part></tp:taxon-name></italic>, <italic><tp:taxon-name><tp:taxon-name-part taxon-name-part-type="genus" reg="Amphisbaena">A.</tp:taxon-name-part><tp:taxon-name-part taxon-name-part-type="species" reg="brasiliana">brasiliana</tp:taxon-name-part></tp:taxon-name></italic>, <italic><tp:taxon-name><tp:taxon-name-part taxon-name-part-type="genus" reg="Amphisbaena">A.</tp:taxon-name-part><tp:taxon-name-part taxon-name-part-type="species" reg="caeca">caeca</tp:taxon-name-part></tp:taxon-name></italic>, <italic><tp:taxon-name><tp:taxon-name-part taxon-name-part-type="genus" reg="Amphisbaena">A.</tp:taxon-name-part><tp:taxon-name-part taxon-name-part-type="species" reg="carlgansi">carlgansi</tp:taxon-name-part></tp:taxon-name></italic>, <italic><tp:taxon-name><tp:taxon-name-part taxon-name-part-type="genus" reg="Amphisbaena">A.</tp:taxon-name-part><tp:taxon-name-part taxon-name-part-type="species" reg="carvalhoi">carvalhoi</tp:taxon-name-part></tp:taxon-name></italic>, <italic><tp:taxon-name><tp:taxon-name-part taxon-name-part-type="genus" reg="Amphisbaena">A.</tp:taxon-name-part><tp:taxon-name-part taxon-name-part-type="species" reg="cayemite">cayemite</tp:taxon-name-part></tp:taxon-name></italic>, <italic><tp:taxon-name><tp:taxon-name-part taxon-name-part-type="genus" reg="Amphisbaena">A.</tp:taxon-name-part><tp:taxon-name-part taxon-name-part-type="species" reg="cuiabana">cuiabana</tp:taxon-name-part></tp:taxon-name></italic>, <italic><tp:taxon-name><tp:taxon-name-part taxon-name-part-type="genus" reg="Amphisbaena">A.</tp:taxon-name-part><tp:taxon-name-part taxon-name-part-type="species" reg="cunhai">cunhai</tp:taxon-name-part></tp:taxon-name></italic>, <italic><tp:taxon-name><tp:taxon-name-part taxon-name-part-type="genus" reg="Amphisbaena">A.</tp:taxon-name-part><tp:taxon-name-part taxon-name-part-type="species" reg="elbakyanae">elbakyanae</tp:taxon-name-part></tp:taxon-name></italic>, <italic><tp:taxon-name><tp:taxon-name-part taxon-name-part-type="genus" reg="Amphisbaena">A.</tp:taxon-name-part><tp:taxon-name-part taxon-name-part-type="species" reg="fenestrata">fenestrata</tp:taxon-name-part></tp:taxon-name></italic>, <italic><tp:taxon-name><tp:taxon-name-part taxon-name-part-type="genus" reg="Amphisbaena">A.</tp:taxon-name-part><tp:taxon-name-part taxon-name-part-type="species" reg="frontalis">frontalis</tp:taxon-name-part></tp:taxon-name></italic>, <italic><tp:taxon-name><tp:taxon-name-part taxon-name-part-type="genus" reg="Amphisbaena">A.</tp:taxon-name-part><tp:taxon-name-part taxon-name-part-type="species" reg="gonavensis">gonavensis</tp:taxon-name-part></tp:taxon-name></italic>, <italic><tp:taxon-name><tp:taxon-name-part taxon-name-part-type="genus" reg="Amphisbaena">A.</tp:taxon-name-part><tp:taxon-name-part taxon-name-part-type="species" reg="gracilis">gracilis</tp:taxon-name-part></tp:taxon-name></italic>, <italic><tp:taxon-name><tp:taxon-name-part taxon-name-part-type="genus" reg="Amphisbaena">A.</tp:taxon-name-part><tp:taxon-name-part taxon-name-part-type="species" reg="hastata">hastata</tp:taxon-name-part></tp:taxon-name></italic>, <italic><tp:taxon-name><tp:taxon-name-part taxon-name-part-type="genus" reg="Amphisbaena">A.</tp:taxon-name-part><tp:taxon-name-part taxon-name-part-type="species" reg="hoogmoedi">hoogmoedi</tp:taxon-name-part></tp:taxon-name></italic>, <italic><tp:taxon-name><tp:taxon-name-part taxon-name-part-type="genus" reg="Amphisbaena">A.</tp:taxon-name-part><tp:taxon-name-part taxon-name-part-type="species" reg="kingi">kingi</tp:taxon-name-part></tp:taxon-name></italic>, <italic><tp:taxon-name><tp:taxon-name-part taxon-name-part-type="genus" reg="Amphisbaena">A.</tp:taxon-name-part><tp:taxon-name-part taxon-name-part-type="species" reg="kraoh">kraoh</tp:taxon-name-part></tp:taxon-name></italic>, <italic><tp:taxon-name><tp:taxon-name-part taxon-name-part-type="genus" reg="Amphisbaena">A.</tp:taxon-name-part><tp:taxon-name-part taxon-name-part-type="species" reg="lumbricalis">lumbricalis</tp:taxon-name-part></tp:taxon-name></italic>, <italic><tp:taxon-name><tp:taxon-name-part taxon-name-part-type="genus" reg="Amphisbaena">A.</tp:taxon-name-part><tp:taxon-name-part taxon-name-part-type="species" reg="manni">manni</tp:taxon-name-part></tp:taxon-name></italic>, <italic><tp:taxon-name><tp:taxon-name-part taxon-name-part-type="genus" reg="Amphisbaena">A.</tp:taxon-name-part><tp:taxon-name-part taxon-name-part-type="species" reg="medemi">medemi</tp:taxon-name-part></tp:taxon-name></italic>, <italic><tp:taxon-name><tp:taxon-name-part taxon-name-part-type="genus" reg="Amphisbaena">A.</tp:taxon-name-part><tp:taxon-name-part taxon-name-part-type="species" reg="mongoyo">mongoyo</tp:taxon-name-part></tp:taxon-name></italic>, <italic><tp:taxon-name><tp:taxon-name-part taxon-name-part-type="genus" reg="Amphisbaena">A.</tp:taxon-name-part><tp:taxon-name-part taxon-name-part-type="species" reg="munoai">munoai</tp:taxon-name-part></tp:taxon-name></italic>, <italic><tp:taxon-name><tp:taxon-name-part taxon-name-part-type="genus" reg="Amphisbaena">A.</tp:taxon-name-part><tp:taxon-name-part taxon-name-part-type="species" reg="myersi">myersi</tp:taxon-name-part></tp:taxon-name></italic>, <italic><tp:taxon-name><tp:taxon-name-part taxon-name-part-type="genus" reg="Amphisbaena">A.</tp:taxon-name-part><tp:taxon-name-part taxon-name-part-type="species" reg="nigricauda">nigricauda</tp:taxon-name-part></tp:taxon-name></italic>, <italic><tp:taxon-name><tp:taxon-name-part taxon-name-part-type="genus" reg="Amphisbaena">A.</tp:taxon-name-part><tp:taxon-name-part taxon-name-part-type="species" reg="occidentalis">occidentalis</tp:taxon-name-part></tp:taxon-name></italic>, <italic><tp:taxon-name><tp:taxon-name-part taxon-name-part-type="genus" reg="Amphisbaena">A.</tp:taxon-name-part><tp:taxon-name-part taxon-name-part-type="species" reg="plumbea">plumbea</tp:taxon-name-part></tp:taxon-name></italic>, <italic><tp:taxon-name><tp:taxon-name-part taxon-name-part-type="genus" reg="Amphisbaena">A.</tp:taxon-name-part><tp:taxon-name-part taxon-name-part-type="species" reg="polygrammica">polygrammica</tp:taxon-name-part></tp:taxon-name></italic>, <italic><tp:taxon-name><tp:taxon-name-part taxon-name-part-type="genus" reg="Amphisbaena">A.</tp:taxon-name-part><tp:taxon-name-part taxon-name-part-type="species" reg="rozei">rozei</tp:taxon-name-part></tp:taxon-name></italic>, <italic><tp:taxon-name><tp:taxon-name-part taxon-name-part-type="genus" reg="Amphisbaena">A.</tp:taxon-name-part><tp:taxon-name-part taxon-name-part-type="species" reg="sanctaeritae">sanctaeritae</tp:taxon-name-part></tp:taxon-name></italic>, <italic><tp:taxon-name><tp:taxon-name-part taxon-name-part-type="genus" reg="Amphisbaena">A.</tp:taxon-name-part><tp:taxon-name-part taxon-name-part-type="species" reg="saxosa">saxosa</tp:taxon-name-part></tp:taxon-name></italic>, <italic><tp:taxon-name><tp:taxon-name-part taxon-name-part-type="genus" reg="Amphisbaena">A.</tp:taxon-name-part><tp:taxon-name-part taxon-name-part-type="species" reg="slevini">slevini</tp:taxon-name-part></tp:taxon-name></italic>, <italic><tp:taxon-name><tp:taxon-name-part taxon-name-part-type="genus" reg="Amphisbaena">A.</tp:taxon-name-part><tp:taxon-name-part taxon-name-part-type="species" reg="spurrelli">spurrelli</tp:taxon-name-part></tp:taxon-name></italic>, <italic><tp:taxon-name><tp:taxon-name-part taxon-name-part-type="genus" reg="Amphisbaena">A.</tp:taxon-name-part><tp:taxon-name-part taxon-name-part-type="species" reg="steindachneri">steindachneri</tp:taxon-name-part></tp:taxon-name></italic>, <italic><tp:taxon-name><tp:taxon-name-part taxon-name-part-type="genus" reg="Amphisbaena">A.</tp:taxon-name-part><tp:taxon-name-part taxon-name-part-type="species" reg="supernumeraria">supernumeraria</tp:taxon-name-part></tp:taxon-name></italic>, <italic><tp:taxon-name><tp:taxon-name-part taxon-name-part-type="genus" reg="Amphisbaena">A.</tp:taxon-name-part><tp:taxon-name-part taxon-name-part-type="species" reg="talisiae">talisiae</tp:taxon-name-part></tp:taxon-name></italic>, <italic><tp:taxon-name><tp:taxon-name-part taxon-name-part-type="genus" reg="Amphisbaena">A.</tp:taxon-name-part><tp:taxon-name-part taxon-name-part-type="species" reg="tyaraju">tyaraju</tp:taxon-name-part></tp:taxon-name></italic>, <italic><tp:taxon-name><tp:taxon-name-part taxon-name-part-type="genus" reg="Amphisbaena">A.</tp:taxon-name-part><tp:taxon-name-part taxon-name-part-type="species" reg="townsendi">townsendi</tp:taxon-name-part></tp:taxon-name></italic>, <italic><tp:taxon-name><tp:taxon-name-part taxon-name-part-type="genus" reg="Amphisbaena">A.</tp:taxon-name-part><tp:taxon-name-part taxon-name-part-type="species" reg="uroxena">uroxena</tp:taxon-name-part></tp:taxon-name></italic>, <italic><tp:taxon-name><tp:taxon-name-part taxon-name-part-type="genus" reg="Amphisbaena">A.</tp:taxon-name-part><tp:taxon-name-part taxon-name-part-type="species" reg="vanzolinii">vanzolinii</tp:taxon-name-part></tp:taxon-name></italic>, <italic><tp:taxon-name><tp:taxon-name-part taxon-name-part-type="genus" reg="Amphisbaena">A.</tp:taxon-name-part><tp:taxon-name-part taxon-name-part-type="species" reg="vermicularis">vermicularis</tp:taxon-name-part></tp:taxon-name></italic>, and <italic><tp:taxon-name><tp:taxon-name-part taxon-name-part-type="genus" reg="Amphisbaena">A.</tp:taxon-name-part><tp:taxon-name-part taxon-name-part-type="species" reg="xera">xera</tp:taxon-name-part></tp:taxon-name></italic>); 13–16 caudal annuli (vs &gt; 16 annuli in <italic><tp:taxon-name><tp:taxon-name-part taxon-name-part-type="genus" reg="Amphisbaena">A.</tp:taxon-name-part><tp:taxon-name-part taxon-name-part-type="species" reg="albocingulata">albocingulata</tp:taxon-name-part></tp:taxon-name></italic>, <italic><tp:taxon-name><tp:taxon-name-part taxon-name-part-type="genus" reg="Amphisbaena">A.</tp:taxon-name-part><tp:taxon-name-part taxon-name-part-type="species" reg="arda">arda</tp:taxon-name-part></tp:taxon-name></italic>, <italic><tp:taxon-name><tp:taxon-name-part taxon-name-part-type="genus" reg="Amphisbaena">A.</tp:taxon-name-part><tp:taxon-name-part taxon-name-part-type="species" reg="arenaria">arenaria</tp:taxon-name-part></tp:taxon-name></italic>, <italic><tp:taxon-name><tp:taxon-name-part taxon-name-part-type="genus" reg="Amphisbaena">A.</tp:taxon-name-part><tp:taxon-name-part taxon-name-part-type="species" reg="arenicola">arenicola</tp:taxon-name-part></tp:taxon-name></italic>, <italic><tp:taxon-name><tp:taxon-name-part taxon-name-part-type="genus" reg="Amphisbaena">A.</tp:taxon-name-part><tp:taxon-name-part taxon-name-part-type="species" reg="bedai">bedai</tp:taxon-name-part></tp:taxon-name></italic>, <italic><tp:taxon-name><tp:taxon-name-part taxon-name-part-type="genus" reg="Amphisbaena">A.</tp:taxon-name-part><tp:taxon-name-part taxon-name-part-type="species" reg="bolivica">bolivica</tp:taxon-name-part></tp:taxon-name></italic>, <italic><tp:taxon-name><tp:taxon-name-part taxon-name-part-type="genus" reg="Amphisbaena">A.</tp:taxon-name-part><tp:taxon-name-part taxon-name-part-type="species" reg="borellii">borellii</tp:taxon-name-part></tp:taxon-name></italic>, <italic><tp:taxon-name><tp:taxon-name-part taxon-name-part-type="genus" reg="Amphisbaena">A.</tp:taxon-name-part><tp:taxon-name-part taxon-name-part-type="species" reg="carvalhoi">carvalhoi</tp:taxon-name-part></tp:taxon-name></italic>, <italic><tp:taxon-name><tp:taxon-name-part taxon-name-part-type="genus" reg="Amphisbaena">A.</tp:taxon-name-part><tp:taxon-name-part taxon-name-part-type="species" reg="caudalis">caudalis</tp:taxon-name-part></tp:taxon-name></italic>, <italic><tp:taxon-name><tp:taxon-name-part taxon-name-part-type="genus" reg="Amphisbaena">A.</tp:taxon-name-part><tp:taxon-name-part taxon-name-part-type="species" reg="cegei">cegei</tp:taxon-name-part></tp:taxon-name></italic>, <italic><tp:taxon-name><tp:taxon-name-part taxon-name-part-type="genus" reg="Amphisbaena">A.</tp:taxon-name-part><tp:taxon-name-part taxon-name-part-type="species" reg="cuiabana">cuiabana</tp:taxon-name-part></tp:taxon-name></italic>, <italic><tp:taxon-name><tp:taxon-name-part taxon-name-part-type="genus" reg="Amphisbaena">A.</tp:taxon-name-part><tp:taxon-name-part taxon-name-part-type="species" reg="cunhai">cunhai</tp:taxon-name-part></tp:taxon-name></italic>, <italic><tp:taxon-name><tp:taxon-name-part taxon-name-part-type="genus" reg="Amphisbaena">A.</tp:taxon-name-part><tp:taxon-name-part taxon-name-part-type="species" reg="darwini">darwini</tp:taxon-name-part></tp:taxon-name></italic>, <italic><tp:taxon-name><tp:taxon-name-part taxon-name-part-type="genus" reg="Amphisbaena">A.</tp:taxon-name-part><tp:taxon-name-part taxon-name-part-type="species" reg="elbakyanae">elbakyanae</tp:taxon-name-part></tp:taxon-name></italic>, <italic><tp:taxon-name><tp:taxon-name-part taxon-name-part-type="genus" reg="Amphisbaena">A.</tp:taxon-name-part><tp:taxon-name-part taxon-name-part-type="species" reg="frontalis">frontalis</tp:taxon-name-part></tp:taxon-name></italic>, <italic><tp:taxon-name><tp:taxon-name-part taxon-name-part-type="genus" reg="Amphisbaena">A.</tp:taxon-name-part><tp:taxon-name-part taxon-name-part-type="species" reg="gracilis">gracilis</tp:taxon-name-part></tp:taxon-name></italic>, <italic><tp:taxon-name><tp:taxon-name-part taxon-name-part-type="genus" reg="Amphisbaena">A.</tp:taxon-name-part><tp:taxon-name-part taxon-name-part-type="species" reg="hastata">hastata</tp:taxon-name-part></tp:taxon-name></italic>, <italic><tp:taxon-name><tp:taxon-name-part taxon-name-part-type="genus" reg="Amphisbaena">A.</tp:taxon-name-part><tp:taxon-name-part taxon-name-part-type="species" reg="hoogmoedi">hoogmoedi</tp:taxon-name-part></tp:taxon-name></italic>, <italic><tp:taxon-name><tp:taxon-name-part taxon-name-part-type="genus" reg="Amphisbaena">A.</tp:taxon-name-part><tp:taxon-name-part taxon-name-part-type="species" reg="leali">leali</tp:taxon-name-part></tp:taxon-name></italic>, <italic><tp:taxon-name><tp:taxon-name-part taxon-name-part-type="genus" reg="Amphisbaena">A.</tp:taxon-name-part><tp:taxon-name-part taxon-name-part-type="species" reg="lumbricalis">lumbricalis</tp:taxon-name-part></tp:taxon-name></italic>, <italic><tp:taxon-name><tp:taxon-name-part taxon-name-part-type="genus" reg="Amphisbaena">A.</tp:taxon-name-part><tp:taxon-name-part taxon-name-part-type="species" reg="manni">manni</tp:taxon-name-part></tp:taxon-name></italic>, <italic><tp:taxon-name><tp:taxon-name-part taxon-name-part-type="genus" reg="Amphisbaena">A.</tp:taxon-name-part><tp:taxon-name-part taxon-name-part-type="species" reg="medemi">medemi</tp:taxon-name-part></tp:taxon-name></italic>, <italic><tp:taxon-name><tp:taxon-name-part taxon-name-part-type="genus" reg="Amphisbaena">A.</tp:taxon-name-part><tp:taxon-name-part taxon-name-part-type="species" reg="metallurga">metallurga</tp:taxon-name-part></tp:taxon-name></italic>, <italic><tp:taxon-name><tp:taxon-name-part taxon-name-part-type="genus" reg="Amphisbaena">A.</tp:taxon-name-part><tp:taxon-name-part taxon-name-part-type="species" reg="mongoyo">mongoyo</tp:taxon-name-part></tp:taxon-name></italic>, <italic><tp:taxon-name><tp:taxon-name-part taxon-name-part-type="genus" reg="Amphisbaena">A.</tp:taxon-name-part><tp:taxon-name-part taxon-name-part-type="species" reg="munoai">munoai</tp:taxon-name-part></tp:taxon-name></italic>, <italic><tp:taxon-name><tp:taxon-name-part taxon-name-part-type="genus" reg="Amphisbaena">A.</tp:taxon-name-part><tp:taxon-name-part taxon-name-part-type="species" reg="myersi">myersi</tp:taxon-name-part></tp:taxon-name></italic>, <italic><tp:taxon-name><tp:taxon-name-part taxon-name-part-type="genus" reg="Amphisbaena">A.</tp:taxon-name-part><tp:taxon-name-part taxon-name-part-type="species" reg="nana">nana</tp:taxon-name-part></tp:taxon-name></italic>, <italic><tp:taxon-name><tp:taxon-name-part taxon-name-part-type="genus" reg="Amphisbaena">A.</tp:taxon-name-part><tp:taxon-name-part taxon-name-part-type="species" reg="nigricauda">nigricauda</tp:taxon-name-part></tp:taxon-name></italic>, <italic><tp:taxon-name><tp:taxon-name-part taxon-name-part-type="genus" reg="Amphisbaena">A.</tp:taxon-name-part><tp:taxon-name-part taxon-name-part-type="species" reg="occidentalis">occidentalis</tp:taxon-name-part></tp:taxon-name></italic>, <italic><tp:taxon-name><tp:taxon-name-part taxon-name-part-type="genus" reg="Amphisbaena">A.</tp:taxon-name-part><tp:taxon-name-part taxon-name-part-type="species" reg="polygrammica">polygrammica</tp:taxon-name-part></tp:taxon-name></italic>, <italic><tp:taxon-name><tp:taxon-name-part taxon-name-part-type="genus" reg="Amphisbaena">A.</tp:taxon-name-part><tp:taxon-name-part taxon-name-part-type="species" reg="prunicolor">prunicolor</tp:taxon-name-part></tp:taxon-name></italic>, <italic><tp:taxon-name><tp:taxon-name-part taxon-name-part-type="genus" reg="Amphisbaena">A.</tp:taxon-name-part><tp:taxon-name-part taxon-name-part-type="species" reg="rozei">rozei</tp:taxon-name-part></tp:taxon-name></italic>, <italic><tp:taxon-name><tp:taxon-name-part taxon-name-part-type="genus" reg="Amphisbaena">A.</tp:taxon-name-part><tp:taxon-name-part taxon-name-part-type="species" reg="sanctaeritae">sanctaeritae</tp:taxon-name-part></tp:taxon-name></italic>, <italic><tp:taxon-name><tp:taxon-name-part taxon-name-part-type="genus" reg="Amphisbaena">A.</tp:taxon-name-part><tp:taxon-name-part taxon-name-part-type="species" reg="saxosa">saxosa</tp:taxon-name-part></tp:taxon-name></italic>, <italic><tp:taxon-name><tp:taxon-name-part taxon-name-part-type="genus" reg="Amphisbaena">A.</tp:taxon-name-part><tp:taxon-name-part taxon-name-part-type="species" reg="schmidti">schmidti</tp:taxon-name-part></tp:taxon-name></italic>, <italic><tp:taxon-name><tp:taxon-name-part taxon-name-part-type="genus" reg="Amphisbaena">A.</tp:taxon-name-part><tp:taxon-name-part taxon-name-part-type="species" reg="slateri">slateri</tp:taxon-name-part></tp:taxon-name></italic>, <italic><tp:taxon-name><tp:taxon-name-part taxon-name-part-type="genus" reg="Amphisbaena">A.</tp:taxon-name-part><tp:taxon-name-part taxon-name-part-type="species" reg="slevini">slevini</tp:taxon-name-part></tp:taxon-name></italic>, <italic><tp:taxon-name><tp:taxon-name-part taxon-name-part-type="genus" reg="Amphisbaena">A.</tp:taxon-name-part><tp:taxon-name-part taxon-name-part-type="species" reg="spurrelli">spurrelli</tp:taxon-name-part></tp:taxon-name></italic>, <italic><tp:taxon-name><tp:taxon-name-part taxon-name-part-type="genus" reg="Amphisbaena">A.</tp:taxon-name-part><tp:taxon-name-part taxon-name-part-type="species" reg="steindachneri">steindachneri</tp:taxon-name-part></tp:taxon-name></italic>, <italic><tp:taxon-name><tp:taxon-name-part taxon-name-part-type="genus" reg="Amphisbaena">A.</tp:taxon-name-part><tp:taxon-name-part taxon-name-part-type="species" reg="supernumeraria">supernumeraria</tp:taxon-name-part></tp:taxon-name></italic>, <italic><tp:taxon-name><tp:taxon-name-part taxon-name-part-type="genus" reg="Amphisbaena">A.</tp:taxon-name-part><tp:taxon-name-part taxon-name-part-type="species" reg="talisiae">talisiae</tp:taxon-name-part></tp:taxon-name></italic>, <italic><tp:taxon-name><tp:taxon-name-part taxon-name-part-type="genus" reg="Amphisbaena">A.</tp:taxon-name-part><tp:taxon-name-part taxon-name-part-type="species" reg="tyaraju">tyaraju</tp:taxon-name-part></tp:taxon-name></italic>, <italic><tp:taxon-name><tp:taxon-name-part taxon-name-part-type="genus" reg="Amphisbaena">A.</tp:taxon-name-part><tp:taxon-name-part taxon-name-part-type="species" reg="townsendi">townsendi</tp:taxon-name-part></tp:taxon-name></italic>, <italic><tp:taxon-name><tp:taxon-name-part taxon-name-part-type="genus" reg="Amphisbaena">A.</tp:taxon-name-part><tp:taxon-name-part taxon-name-part-type="species" reg="tragorrhectes">tragorrhectes</tp:taxon-name-part></tp:taxon-name></italic>, and <italic><tp:taxon-name><tp:taxon-name-part taxon-name-part-type="genus" reg="Amphisbaena">A.</tp:taxon-name-part><tp:taxon-name-part taxon-name-part-type="species" reg="vermicularis">vermicularis</tp:taxon-name-part></tp:taxon-name></italic>); conspicuous autotomic site between 4<sup>th</sup>–6<sup>th</sup> caudal annuli (vs absent in <italic><tp:taxon-name><tp:taxon-name-part taxon-name-part-type="genus" reg="Amphisbaena">A.</tp:taxon-name-part><tp:taxon-name-part taxon-name-part-type="species" reg="acangaoba">acangaoba</tp:taxon-name-part></tp:taxon-name></italic>, <italic><tp:taxon-name><tp:taxon-name-part taxon-name-part-type="genus" reg="Amphisbaena">A.</tp:taxon-name-part><tp:taxon-name-part taxon-name-part-type="species" reg="alba">alba</tp:taxon-name-part></tp:taxon-name></italic>, <italic><tp:taxon-name><tp:taxon-name-part taxon-name-part-type="genus" reg="Amphisbaena">A.</tp:taxon-name-part><tp:taxon-name-part taxon-name-part-type="species" reg="angustifrons">angustifrons</tp:taxon-name-part></tp:taxon-name></italic>, <italic><tp:taxon-name><tp:taxon-name-part taxon-name-part-type="genus" reg="Amphisbaena">A.</tp:taxon-name-part><tp:taxon-name-part taxon-name-part-type="species" reg="bakeri">bakeri</tp:taxon-name-part></tp:taxon-name></italic>, <italic><tp:taxon-name><tp:taxon-name-part taxon-name-part-type="genus" reg="Amphisbaena">A.</tp:taxon-name-part><tp:taxon-name-part taxon-name-part-type="species" reg="barbouri">barbouri</tp:taxon-name-part></tp:taxon-name></italic>, <italic><tp:taxon-name><tp:taxon-name-part taxon-name-part-type="genus" reg="Amphisbaena">A.</tp:taxon-name-part><tp:taxon-name-part taxon-name-part-type="species" reg="brasiliana">brasiliana</tp:taxon-name-part></tp:taxon-name></italic>, <italic><tp:taxon-name><tp:taxon-name-part taxon-name-part-type="genus" reg="Amphisbaena">A.</tp:taxon-name-part><tp:taxon-name-part taxon-name-part-type="species" reg="carioca">carioca</tp:taxon-name-part></tp:taxon-name></italic>, <italic><tp:taxon-name><tp:taxon-name-part taxon-name-part-type="genus" reg="Amphisbaena">A.</tp:taxon-name-part><tp:taxon-name-part taxon-name-part-type="species" reg="carlgansi">carlgansi</tp:taxon-name-part></tp:taxon-name></italic>, <italic><tp:taxon-name><tp:taxon-name-part taxon-name-part-type="genus" reg="Amphisbaena">A.</tp:taxon-name-part><tp:taxon-name-part taxon-name-part-type="species" reg="cayemite">cayemite</tp:taxon-name-part></tp:taxon-name></italic>, <italic><tp:taxon-name><tp:taxon-name-part taxon-name-part-type="genus" reg="Amphisbaena">A.</tp:taxon-name-part><tp:taxon-name-part taxon-name-part-type="species" reg="cunhai">cunhai</tp:taxon-name-part></tp:taxon-name></italic>, <italic><tp:taxon-name><tp:taxon-name-part taxon-name-part-type="genus" reg="Amphisbaena">A.</tp:taxon-name-part><tp:taxon-name-part taxon-name-part-type="species" reg="fenestrata">fenestrata</tp:taxon-name-part></tp:taxon-name></italic>, <italic><tp:taxon-name><tp:taxon-name-part taxon-name-part-type="genus" reg="Amphisbaena">A.</tp:taxon-name-part><tp:taxon-name-part taxon-name-part-type="species" reg="gonavensis">gonavensis</tp:taxon-name-part></tp:taxon-name></italic>, <italic><tp:taxon-name><tp:taxon-name-part taxon-name-part-type="genus" reg="Amphisbaena">A.</tp:taxon-name-part><tp:taxon-name-part taxon-name-part-type="species" reg="hastata">hastata</tp:taxon-name-part></tp:taxon-name></italic>, <italic><tp:taxon-name><tp:taxon-name-part taxon-name-part-type="genus" reg="Amphisbaena">A.</tp:taxon-name-part><tp:taxon-name-part taxon-name-part-type="species" reg="hoogmoedi">hoogmoedi</tp:taxon-name-part></tp:taxon-name></italic>, <italic><tp:taxon-name><tp:taxon-name-part taxon-name-part-type="genus" reg="Amphisbaena">A.</tp:taxon-name-part><tp:taxon-name-part taxon-name-part-type="species" reg="innocens">innocens</tp:taxon-name-part></tp:taxon-name></italic>, <italic><tp:taxon-name><tp:taxon-name-part taxon-name-part-type="genus" reg="Amphisbaena">A.</tp:taxon-name-part><tp:taxon-name-part taxon-name-part-type="species" reg="lumbricalis">lumbricalis</tp:taxon-name-part></tp:taxon-name></italic>, <italic><tp:taxon-name><tp:taxon-name-part taxon-name-part-type="genus" reg="Amphisbaena">A.</tp:taxon-name-part><tp:taxon-name-part taxon-name-part-type="species" reg="occidentalis">occidentalis</tp:taxon-name-part></tp:taxon-name></italic>, <italic><tp:taxon-name><tp:taxon-name-part taxon-name-part-type="genus" reg="Amphisbaena">A.</tp:taxon-name-part><tp:taxon-name-part taxon-name-part-type="species" reg="ridleyi">ridleyi</tp:taxon-name-part></tp:taxon-name></italic>, <italic><tp:taxon-name><tp:taxon-name-part taxon-name-part-type="genus" reg="Amphisbaena">A.</tp:taxon-name-part><tp:taxon-name-part taxon-name-part-type="species" reg="saxosa">saxosa</tp:taxon-name-part></tp:taxon-name></italic>, and <italic><tp:taxon-name><tp:taxon-name-part taxon-name-part-type="genus" reg="Amphisbaena">A.</tp:taxon-name-part><tp:taxon-name-part taxon-name-part-type="species" reg="uroxena">uroxena</tp:taxon-name-part></tp:taxon-name></italic>; or from the 7<sup>th</sup> caudal annuli in <italic><tp:taxon-name><tp:taxon-name-part taxon-name-part-type="genus" reg="Amphisbaena">A.</tp:taxon-name-part><tp:taxon-name-part taxon-name-part-type="species" reg="albocingulata">albocingulata</tp:taxon-name-part></tp:taxon-name></italic>, <italic><tp:taxon-name><tp:taxon-name-part taxon-name-part-type="genus" reg="Amphisbaena">A.</tp:taxon-name-part><tp:taxon-name-part taxon-name-part-type="species" reg="arda">arda</tp:taxon-name-part></tp:taxon-name></italic>, <italic><tp:taxon-name><tp:taxon-name-part taxon-name-part-type="genus" reg="Amphisbaena">A.</tp:taxon-name-part><tp:taxon-name-part taxon-name-part-type="species" reg="arenicola">arenicola</tp:taxon-name-part></tp:taxon-name></italic>, <italic><tp:taxon-name><tp:taxon-name-part taxon-name-part-type="genus" reg="Amphisbaena">A.</tp:taxon-name-part><tp:taxon-name-part taxon-name-part-type="species" reg="carvalhoi">carvalhoi</tp:taxon-name-part></tp:taxon-name></italic>, <italic><tp:taxon-name><tp:taxon-name-part taxon-name-part-type="genus" reg="Amphisbaena">A.</tp:taxon-name-part><tp:taxon-name-part taxon-name-part-type="species" reg="cegei">cegei</tp:taxon-name-part></tp:taxon-name></italic>, <italic><tp:taxon-name><tp:taxon-name-part taxon-name-part-type="genus" reg="Amphisbaena">A.</tp:taxon-name-part><tp:taxon-name-part taxon-name-part-type="species" reg="cuiabana">cuiabana</tp:taxon-name-part></tp:taxon-name></italic>, <italic><tp:taxon-name><tp:taxon-name-part taxon-name-part-type="genus" reg="Amphisbaena">A.</tp:taxon-name-part><tp:taxon-name-part taxon-name-part-type="species" reg="darwini">darwini</tp:taxon-name-part></tp:taxon-name></italic>, <italic><tp:taxon-name><tp:taxon-name-part taxon-name-part-type="genus" reg="Amphisbaena">A.</tp:taxon-name-part><tp:taxon-name-part taxon-name-part-type="species" reg="heathi">heathi</tp:taxon-name-part></tp:taxon-name></italic>, <italic><tp:taxon-name><tp:taxon-name-part taxon-name-part-type="genus" reg="Amphisbaena">A.</tp:taxon-name-part><tp:taxon-name-part taxon-name-part-type="species" reg="kingi">kingi</tp:taxon-name-part></tp:taxon-name></italic>, <italic><tp:taxon-name><tp:taxon-name-part taxon-name-part-type="genus" reg="Amphisbaena">A.</tp:taxon-name-part><tp:taxon-name-part taxon-name-part-type="species" reg="metallurga">metallurga</tp:taxon-name-part></tp:taxon-name></italic>, <italic><tp:taxon-name><tp:taxon-name-part taxon-name-part-type="genus" reg="Amphisbaena">A.</tp:taxon-name-part><tp:taxon-name-part taxon-name-part-type="species" reg="mongoyo">mongoyo</tp:taxon-name-part></tp:taxon-name></italic>, <italic><tp:taxon-name><tp:taxon-name-part taxon-name-part-type="genus" reg="Amphisbaena">A.</tp:taxon-name-part><tp:taxon-name-part taxon-name-part-type="species" reg="myersi">myersi</tp:taxon-name-part></tp:taxon-name></italic>, <italic><tp:taxon-name><tp:taxon-name-part taxon-name-part-type="genus" reg="Amphisbaena">A.</tp:taxon-name-part><tp:taxon-name-part taxon-name-part-type="species" reg="nana">nana</tp:taxon-name-part></tp:taxon-name></italic>, <italic><tp:taxon-name><tp:taxon-name-part taxon-name-part-type="genus" reg="Amphisbaena">A.</tp:taxon-name-part><tp:taxon-name-part taxon-name-part-type="species" reg="prunicolor">prunicolor</tp:taxon-name-part></tp:taxon-name></italic>, <italic><tp:taxon-name><tp:taxon-name-part taxon-name-part-type="genus" reg="Amphisbaena">A.</tp:taxon-name-part><tp:taxon-name-part taxon-name-part-type="species" reg="schmidti">schmidti</tp:taxon-name-part></tp:taxon-name></italic>, <italic><tp:taxon-name><tp:taxon-name-part taxon-name-part-type="genus" reg="Amphisbaena">A.</tp:taxon-name-part><tp:taxon-name-part taxon-name-part-type="species" reg="slateri">slateri</tp:taxon-name-part></tp:taxon-name></italic>, <italic><tp:taxon-name><tp:taxon-name-part taxon-name-part-type="genus" reg="Amphisbaena">A.</tp:taxon-name-part><tp:taxon-name-part taxon-name-part-type="species" reg="steindachneri">steindachneri</tp:taxon-name-part></tp:taxon-name></italic>, <italic><tp:taxon-name><tp:taxon-name-part taxon-name-part-type="genus" reg="Amphisbaena">A.</tp:taxon-name-part><tp:taxon-name-part taxon-name-part-type="species" reg="supernumeraria">supernumeraria</tp:taxon-name-part></tp:taxon-name></italic>, <italic><tp:taxon-name><tp:taxon-name-part taxon-name-part-type="genus" reg="Amphisbaena">A.</tp:taxon-name-part><tp:taxon-name-part taxon-name-part-type="species" reg="talisiae">talisiae</tp:taxon-name-part></tp:taxon-name></italic>, <italic><tp:taxon-name><tp:taxon-name-part taxon-name-part-type="genus" reg="Amphisbaena">A.</tp:taxon-name-part><tp:taxon-name-part taxon-name-part-type="species" reg="tyaraju">tyaraju</tp:taxon-name-part></tp:taxon-name></italic>, <italic><tp:taxon-name><tp:taxon-name-part taxon-name-part-type="genus" reg="Amphisbaena">A.</tp:taxon-name-part><tp:taxon-name-part taxon-name-part-type="species" reg="townsendi">townsendi</tp:taxon-name-part></tp:taxon-name></italic>, <italic><tp:taxon-name><tp:taxon-name-part taxon-name-part-type="genus" reg="Amphisbaena">A.</tp:taxon-name-part><tp:taxon-name-part taxon-name-part-type="species" reg="tragorrhectes">tragorrhectes</tp:taxon-name-part></tp:taxon-name></italic>, and <italic><tp:taxon-name><tp:taxon-name-part taxon-name-part-type="genus" reg="Amphisbaena">A.</tp:taxon-name-part><tp:taxon-name-part taxon-name-part-type="species" reg="vanzolinii">vanzolinii</tp:taxon-name-part></tp:taxon-name></italic>), smooth and rounded tail tip [vs bluntly ridged tail tip in <italic><tp:taxon-name><tp:taxon-name-part taxon-name-part-type="genus" reg="Amphisbaena">A.</tp:taxon-name-part><tp:taxon-name-part taxon-name-part-type="species" reg="bahiana">bahiana</tp:taxon-name-part></tp:taxon-name></italic>; slightly dorsally compressed in <italic><tp:taxon-name><tp:taxon-name-part taxon-name-part-type="genus" reg="Amphisbaena">A.</tp:taxon-name-part><tp:taxon-name-part taxon-name-part-type="species" reg="acangaoba">acangaoba</tp:taxon-name-part></tp:taxon-name></italic>; with tubercles sit is depressed (compressed dorsoventrally) in <italic><tp:taxon-name><tp:taxon-name-part taxon-name-part-type="genus" reg="Amphisbaena">A.</tp:taxon-name-part><tp:taxon-name-part taxon-name-part-type="species" reg="uroxena">uroxena</tp:taxon-name-part></tp:taxon-name></italic>; with modified conic pointed tubercles in <italic><tp:taxon-name><tp:taxon-name-part taxon-name-part-type="genus" reg="Amphisbaena">A.</tp:taxon-name-part><tp:taxon-name-part taxon-name-part-type="species" reg="caetitensis">caetitensis</tp:taxon-name-part></tp:taxon-name></italic>; and vertically keeled in <italic><tp:taxon-name><tp:taxon-name-part taxon-name-part-type="genus" reg="Amphisbaena">A.</tp:taxon-name-part><tp:taxon-name-part taxon-name-part-type="species" reg="borellii">borellii</tp:taxon-name-part></tp:taxon-name></italic> and <italic><tp:taxon-name><tp:taxon-name-part taxon-name-part-type="genus" reg="Amphisbaena">A.</tp:taxon-name-part><tp:taxon-name-part taxon-name-part-type="species" reg="steindachneri">steindachneri</tp:taxon-name-part></tp:taxon-name></italic>]; 16–21 dorsal segments at midbody (vs &lt; 16 in <italic><tp:taxon-name><tp:taxon-name-part taxon-name-part-type="genus" reg="Amphisbaena">A.</tp:taxon-name-part><tp:taxon-name-part taxon-name-part-type="species" reg="albocingulata">albocingulata</tp:taxon-name-part></tp:taxon-name></italic>, <italic><tp:taxon-name><tp:taxon-name-part taxon-name-part-type="genus" reg="Amphisbaena">A.</tp:taxon-name-part><tp:taxon-name-part taxon-name-part-type="species" reg="arenaria">arenaria</tp:taxon-name-part></tp:taxon-name></italic>, <italic><tp:taxon-name><tp:taxon-name-part taxon-name-part-type="genus" reg="Amphisbaena">A.</tp:taxon-name-part><tp:taxon-name-part taxon-name-part-type="species" reg="arenicola">arenicola</tp:taxon-name-part></tp:taxon-name></italic>, <italic><tp:taxon-name><tp:taxon-name-part taxon-name-part-type="genus" reg="Amphisbaena">A.</tp:taxon-name-part><tp:taxon-name-part taxon-name-part-type="species" reg="barbouri">barbouri</tp:taxon-name-part></tp:taxon-name></italic>, <italic><tp:taxon-name><tp:taxon-name-part taxon-name-part-type="genus" reg="Amphisbaena">A.</tp:taxon-name-part><tp:taxon-name-part taxon-name-part-type="species" reg="carlgansi">carlgansi</tp:taxon-name-part></tp:taxon-name></italic>, <italic><tp:taxon-name><tp:taxon-name-part taxon-name-part-type="genus" reg="Amphisbaena">A.</tp:taxon-name-part><tp:taxon-name-part taxon-name-part-type="species" reg="carvalhoi">carvalhoi</tp:taxon-name-part></tp:taxon-name></italic>, <italic><tp:taxon-name><tp:taxon-name-part taxon-name-part-type="genus" reg="Amphisbaena">A.</tp:taxon-name-part><tp:taxon-name-part taxon-name-part-type="species" reg="cayemite">cayemite</tp:taxon-name-part></tp:taxon-name></italic>, <italic><tp:taxon-name><tp:taxon-name-part taxon-name-part-type="genus" reg="Amphisbaena">A.</tp:taxon-name-part><tp:taxon-name-part taxon-name-part-type="species" reg="cuiabana">cuiabana</tp:taxon-name-part></tp:taxon-name></italic>, <italic><tp:taxon-name><tp:taxon-name-part taxon-name-part-type="genus" reg="Amphisbaena">A.</tp:taxon-name-part><tp:taxon-name-part taxon-name-part-type="species" reg="elbakyanae">elbakyanae</tp:taxon-name-part></tp:taxon-name></italic>, <italic><tp:taxon-name><tp:taxon-name-part taxon-name-part-type="genus" reg="Amphisbaena">A.</tp:taxon-name-part><tp:taxon-name-part taxon-name-part-type="species" reg="fenestrata">fenestrata</tp:taxon-name-part></tp:taxon-name></italic>, <italic><tp:taxon-name><tp:taxon-name-part taxon-name-part-type="genus" reg="Amphisbaena">A.</tp:taxon-name-part><tp:taxon-name-part taxon-name-part-type="species" reg="heathi">heathi</tp:taxon-name-part></tp:taxon-name></italic>, <italic><tp:taxon-name><tp:taxon-name-part taxon-name-part-type="genus" reg="Amphisbaena">A.</tp:taxon-name-part><tp:taxon-name-part taxon-name-part-type="species" reg="hogei">hogei</tp:taxon-name-part></tp:taxon-name></italic>, <italic><tp:taxon-name><tp:taxon-name-part taxon-name-part-type="genus" reg="Amphisbaena">A.</tp:taxon-name-part><tp:taxon-name-part taxon-name-part-type="species" reg="elbakyanae">elbakyanae</tp:taxon-name-part></tp:taxon-name></italic>, <italic><tp:taxon-name><tp:taxon-name-part taxon-name-part-type="genus" reg="Amphisbaena">A.</tp:taxon-name-part><tp:taxon-name-part taxon-name-part-type="species" reg="metallurga">metallurga</tp:taxon-name-part></tp:taxon-name></italic>, <italic><tp:taxon-name><tp:taxon-name-part taxon-name-part-type="genus" reg="Amphisbaena">A.</tp:taxon-name-part><tp:taxon-name-part taxon-name-part-type="species" reg="munoai">munoai</tp:taxon-name-part></tp:taxon-name></italic>, <italic><tp:taxon-name><tp:taxon-name-part taxon-name-part-type="genus" reg="Amphisbaena">A.</tp:taxon-name-part><tp:taxon-name-part taxon-name-part-type="species" reg="nana">nana</tp:taxon-name-part></tp:taxon-name></italic>, <italic><tp:taxon-name><tp:taxon-name-part taxon-name-part-type="genus" reg="Amphisbaena">A.</tp:taxon-name-part><tp:taxon-name-part taxon-name-part-type="species" reg="nigricauda">nigricauda</tp:taxon-name-part></tp:taxon-name></italic>, <italic><tp:taxon-name><tp:taxon-name-part taxon-name-part-type="genus" reg="Amphisbaena">A.</tp:taxon-name-part><tp:taxon-name-part taxon-name-part-type="species" reg="sanctaeritae">sanctaeritae</tp:taxon-name-part></tp:taxon-name></italic>, <italic><tp:taxon-name><tp:taxon-name-part taxon-name-part-type="genus" reg="Amphisbaena">A.</tp:taxon-name-part><tp:taxon-name-part taxon-name-part-type="species" reg="schmidti">schmidti</tp:taxon-name-part></tp:taxon-name></italic>, <italic><tp:taxon-name><tp:taxon-name-part taxon-name-part-type="genus" reg="Amphisbaena">A.</tp:taxon-name-part><tp:taxon-name-part taxon-name-part-type="species" reg="slateri">slateri</tp:taxon-name-part></tp:taxon-name></italic>, <italic><tp:taxon-name><tp:taxon-name-part taxon-name-part-type="genus" reg="Amphisbaena">A.</tp:taxon-name-part><tp:taxon-name-part taxon-name-part-type="species" reg="slevini">slevini</tp:taxon-name-part></tp:taxon-name></italic>, <italic><tp:taxon-name><tp:taxon-name-part taxon-name-part-type="genus" reg="Amphisbaena">A.</tp:taxon-name-part><tp:taxon-name-part taxon-name-part-type="species" reg="supernumeraria">supernumeraria</tp:taxon-name-part></tp:taxon-name></italic>, <italic><tp:taxon-name><tp:taxon-name-part taxon-name-part-type="genus" reg="Amphisbaena">A.</tp:taxon-name-part><tp:taxon-name-part taxon-name-part-type="species" reg="talisiae">talisiae</tp:taxon-name-part></tp:taxon-name></italic>, <italic><tp:taxon-name><tp:taxon-name-part taxon-name-part-type="genus" reg="Amphisbaena">A.</tp:taxon-name-part><tp:taxon-name-part taxon-name-part-type="species" reg="tyaraju">tyaraju</tp:taxon-name-part></tp:taxon-name></italic>, <italic><tp:taxon-name><tp:taxon-name-part taxon-name-part-type="genus" reg="Amphisbaena">A.</tp:taxon-name-part><tp:taxon-name-part taxon-name-part-type="species" reg="tragorrhectes">tragorrhectes</tp:taxon-name-part></tp:taxon-name></italic>, <italic><tp:taxon-name><tp:taxon-name-part taxon-name-part-type="genus" reg="Amphisbaena">A.</tp:taxon-name-part><tp:taxon-name-part taxon-name-part-type="species" reg="uroxena">uroxena</tp:taxon-name-part></tp:taxon-name></italic>, and <italic><tp:taxon-name><tp:taxon-name-part taxon-name-part-type="genus" reg="Amphisbaena">A.</tp:taxon-name-part><tp:taxon-name-part taxon-name-part-type="species" reg="vanzolinii">vanzolinii</tp:taxon-name-part></tp:taxon-name></italic>); and &gt; 21 segments in <italic><tp:taxon-name><tp:taxon-name-part taxon-name-part-type="genus" reg="Amphisbaena">A.</tp:taxon-name-part><tp:taxon-name-part taxon-name-part-type="species" reg="alba">alba</tp:taxon-name-part></tp:taxon-name></italic>, <italic><tp:taxon-name><tp:taxon-name-part taxon-name-part-type="genus" reg="Amphisbaena">A.</tp:taxon-name-part><tp:taxon-name-part taxon-name-part-type="species" reg="arda">arda</tp:taxon-name-part></tp:taxon-name></italic>, <italic><tp:taxon-name><tp:taxon-name-part taxon-name-part-type="genus" reg="Amphisbaena">A.</tp:taxon-name-part><tp:taxon-name-part taxon-name-part-type="species" reg="bolivica">bolivica</tp:taxon-name-part></tp:taxon-name></italic>, <italic><tp:taxon-name><tp:taxon-name-part taxon-name-part-type="genus" reg="Amphisbaena">A.</tp:taxon-name-part><tp:taxon-name-part taxon-name-part-type="species" reg="camura">camura</tp:taxon-name-part></tp:taxon-name></italic>, <italic><tp:taxon-name><tp:taxon-name-part taxon-name-part-type="genus" reg="Amphisbaena">A.</tp:taxon-name-part><tp:taxon-name-part taxon-name-part-type="species" reg="hoogmoedi">hoogmoedi</tp:taxon-name-part></tp:taxon-name></italic>, and <italic><tp:taxon-name><tp:taxon-name-part taxon-name-part-type="genus" reg="Amphisbaena">A.</tp:taxon-name-part><tp:taxon-name-part taxon-name-part-type="species" reg="kraoh">kraoh</tp:taxon-name-part></tp:taxon-name></italic>); 16–21 ventral segments at midbody (vs &lt; 16 in <italic><tp:taxon-name><tp:taxon-name-part taxon-name-part-type="genus" reg="Amphisbaena">A.</tp:taxon-name-part><tp:taxon-name-part taxon-name-part-type="species" reg="rozei">rozei</tp:taxon-name-part></tp:taxon-name></italic>, <italic><tp:taxon-name><tp:taxon-name-part taxon-name-part-type="genus" reg="Amphisbaena">A.</tp:taxon-name-part><tp:taxon-name-part taxon-name-part-type="species" reg="sanctaeritae">sanctaeritae</tp:taxon-name-part></tp:taxon-name></italic>, and <italic><tp:taxon-name><tp:taxon-name-part taxon-name-part-type="genus" reg="Amphisbaena">A.</tp:taxon-name-part><tp:taxon-name-part taxon-name-part-type="species" reg="tragorrhectes">tragorrhectes</tp:taxon-name-part></tp:taxon-name></italic>; and &gt; 21 segments in <italic><tp:taxon-name><tp:taxon-name-part taxon-name-part-type="genus" reg="Amphisbaena">A.</tp:taxon-name-part><tp:taxon-name-part taxon-name-part-type="species" reg="alba">alba</tp:taxon-name-part></tp:taxon-name></italic>, <italic><tp:taxon-name><tp:taxon-name-part taxon-name-part-type="genus" reg="Amphisbaena">A.</tp:taxon-name-part><tp:taxon-name-part taxon-name-part-type="species" reg="arda">arda</tp:taxon-name-part></tp:taxon-name></italic>, <italic><tp:taxon-name><tp:taxon-name-part taxon-name-part-type="genus" reg="Amphisbaena">A.</tp:taxon-name-part><tp:taxon-name-part taxon-name-part-type="species" reg="bolivica">bolivica</tp:taxon-name-part></tp:taxon-name></italic>, <italic><tp:taxon-name><tp:taxon-name-part taxon-name-part-type="genus" reg="Amphisbaena">A.</tp:taxon-name-part><tp:taxon-name-part taxon-name-part-type="species" reg="camura">camura</tp:taxon-name-part></tp:taxon-name></italic>, <italic><tp:taxon-name><tp:taxon-name-part taxon-name-part-type="genus" reg="Amphisbaena">A.</tp:taxon-name-part><tp:taxon-name-part taxon-name-part-type="species" reg="cegei">cegei</tp:taxon-name-part></tp:taxon-name></italic>, <italic><tp:taxon-name><tp:taxon-name-part taxon-name-part-type="genus" reg="Amphisbaena">A.</tp:taxon-name-part><tp:taxon-name-part taxon-name-part-type="species" reg="gonavensis">gonavensis</tp:taxon-name-part></tp:taxon-name></italic>, <italic><tp:taxon-name><tp:taxon-name-part taxon-name-part-type="genus" reg="Amphisbaena">A.</tp:taxon-name-part><tp:taxon-name-part taxon-name-part-type="species" reg="hyporissor">hyporissor</tp:taxon-name-part></tp:taxon-name></italic>, <italic><tp:taxon-name><tp:taxon-name-part taxon-name-part-type="genus" reg="Amphisbaena">A.</tp:taxon-name-part><tp:taxon-name-part taxon-name-part-type="species" reg="kraoh">kraoh</tp:taxon-name-part></tp:taxon-name></italic>, <italic><tp:taxon-name><tp:taxon-name-part taxon-name-part-type="genus" reg="Amphisbaena">A.</tp:taxon-name-part><tp:taxon-name-part taxon-name-part-type="species" reg="occidentalis">occidentalis</tp:taxon-name-part></tp:taxon-name></italic>, and <italic><tp:taxon-name><tp:taxon-name-part taxon-name-part-type="genus" reg="Amphisbaena">A.</tp:taxon-name-part><tp:taxon-name-part taxon-name-part-type="species" reg="townsendi">townsendi</tp:taxon-name-part></tp:taxon-name></italic>); 3/3 supralabials (vs 2/2 in <italic><tp:taxon-name><tp:taxon-name-part taxon-name-part-type="genus" reg="Amphisbaena">A.</tp:taxon-name-part><tp:taxon-name-part taxon-name-part-type="species" reg="slevini">slevini</tp:taxon-name-part></tp:taxon-name></italic> and <italic><tp:taxon-name><tp:taxon-name-part taxon-name-part-type="genus" reg="Amphisbaena">A.</tp:taxon-name-part><tp:taxon-name-part taxon-name-part-type="species" reg="vanzolinii">vanzolinii</tp:taxon-name-part></tp:taxon-name></italic>; and 4/4 in <italic><tp:taxon-name><tp:taxon-name-part taxon-name-part-type="genus" reg="Amphisbaena">A.</tp:taxon-name-part><tp:taxon-name-part taxon-name-part-type="species" reg="acangaoba">acangaoba</tp:taxon-name-part></tp:taxon-name></italic>, <italic><tp:taxon-name><tp:taxon-name-part taxon-name-part-type="genus" reg="Amphisbaena">A.</tp:taxon-name-part><tp:taxon-name-part taxon-name-part-type="species" reg="alba">alba</tp:taxon-name-part></tp:taxon-name></italic>, <italic><tp:taxon-name><tp:taxon-name-part taxon-name-part-type="genus" reg="Amphisbaena">A.</tp:taxon-name-part><tp:taxon-name-part taxon-name-part-type="species" reg="angustifrons">angustifrons</tp:taxon-name-part></tp:taxon-name></italic>, <italic><tp:taxon-name><tp:taxon-name-part taxon-name-part-type="genus" reg="Amphisbaena">A.</tp:taxon-name-part><tp:taxon-name-part taxon-name-part-type="species" reg="arda">arda</tp:taxon-name-part></tp:taxon-name></italic>, <italic><tp:taxon-name><tp:taxon-name-part taxon-name-part-type="genus" reg="Amphisbaena">A.</tp:taxon-name-part><tp:taxon-name-part taxon-name-part-type="species" reg="arenaria">arenaria</tp:taxon-name-part></tp:taxon-name></italic>, <italic><tp:taxon-name><tp:taxon-name-part taxon-name-part-type="genus" reg="Amphisbaena">A.</tp:taxon-name-part><tp:taxon-name-part taxon-name-part-type="species" reg="bedai">bedai</tp:taxon-name-part></tp:taxon-name></italic>, <italic><tp:taxon-name><tp:taxon-name-part taxon-name-part-type="genus" reg="Amphisbaena">A.</tp:taxon-name-part><tp:taxon-name-part taxon-name-part-type="species" reg="camura">camura</tp:taxon-name-part></tp:taxon-name></italic>, <italic><tp:taxon-name><tp:taxon-name-part taxon-name-part-type="genus" reg="Amphisbaena">A.</tp:taxon-name-part><tp:taxon-name-part taxon-name-part-type="species" reg="cayemite">cayemite</tp:taxon-name-part></tp:taxon-name></italic>, <italic><tp:taxon-name><tp:taxon-name-part taxon-name-part-type="genus" reg="Amphisbaena">A.</tp:taxon-name-part><tp:taxon-name-part taxon-name-part-type="species" reg="occidentalis">occidentalis</tp:taxon-name-part></tp:taxon-name></italic>, <italic><tp:taxon-name><tp:taxon-name-part taxon-name-part-type="genus" reg="Amphisbaena">A.</tp:taxon-name-part><tp:taxon-name-part taxon-name-part-type="species" reg="plumbea">plumbea</tp:taxon-name-part></tp:taxon-name></italic>, <italic><tp:taxon-name><tp:taxon-name-part taxon-name-part-type="genus" reg="Amphisbaena">A.</tp:taxon-name-part><tp:taxon-name-part taxon-name-part-type="species" reg="ridleyi">ridleyi</tp:taxon-name-part></tp:taxon-name></italic>, <italic><tp:taxon-name><tp:taxon-name-part taxon-name-part-type="genus" reg="Amphisbaena">A.</tp:taxon-name-part><tp:taxon-name-part taxon-name-part-type="species" reg="saxosa">saxosa</tp:taxon-name-part></tp:taxon-name></italic>, <italic><tp:taxon-name><tp:taxon-name-part taxon-name-part-type="genus" reg="Amphisbaena">A.</tp:taxon-name-part><tp:taxon-name-part taxon-name-part-type="species" reg="townsendi">townsendi</tp:taxon-name-part></tp:taxon-name></italic>, <italic><tp:taxon-name><tp:taxon-name-part taxon-name-part-type="genus" reg="Amphisbaena">A.</tp:taxon-name-part><tp:taxon-name-part taxon-name-part-type="species" reg="tragorrhectes">tragorrhectes</tp:taxon-name-part></tp:taxon-name></italic>, and <italic><tp:taxon-name><tp:taxon-name-part taxon-name-part-type="genus" reg="Amphisbaena">A.</tp:taxon-name-part><tp:taxon-name-part taxon-name-part-type="species" reg="vermicularis">vermicularis</tp:taxon-name-part></tp:taxon-name></italic>); and 3/3 infralabials (vs 2/2 in <italic><tp:taxon-name><tp:taxon-name-part taxon-name-part-type="genus" reg="Amphisbaena">A.</tp:taxon-name-part><tp:taxon-name-part taxon-name-part-type="species" reg="slevini">slevini</tp:taxon-name-part></tp:taxon-name></italic> and <italic><tp:taxon-name><tp:taxon-name-part taxon-name-part-type="genus" reg="Amphisbaena">A.</tp:taxon-name-part><tp:taxon-name-part taxon-name-part-type="species" reg="vanzolinii">vanzolinii</tp:taxon-name-part></tp:taxon-name></italic>; and or 4/4 in <italic><tp:taxon-name><tp:taxon-name-part taxon-name-part-type="genus" reg="Amphisbaena">A.</tp:taxon-name-part><tp:taxon-name-part taxon-name-part-type="species" reg="occidentalis">occidentalis</tp:taxon-name-part></tp:taxon-name></italic>, <italic><tp:taxon-name><tp:taxon-name-part taxon-name-part-type="genus" reg="Amphisbaena">A.</tp:taxon-name-part><tp:taxon-name-part taxon-name-part-type="species" reg="plumbea">plumbea</tp:taxon-name-part></tp:taxon-name></italic>, <italic><tp:taxon-name><tp:taxon-name-part taxon-name-part-type="genus" reg="Amphisbaena">A.</tp:taxon-name-part><tp:taxon-name-part taxon-name-part-type="species" reg="ridleyi">ridleyi</tp:taxon-name-part></tp:taxon-name></italic>, <italic><tp:taxon-name><tp:taxon-name-part taxon-name-part-type="genus" reg="Amphisbaena">A.</tp:taxon-name-part><tp:taxon-name-part taxon-name-part-type="species" reg="saxosa">saxosa</tp:taxon-name-part></tp:taxon-name></italic>, <italic><tp:taxon-name><tp:taxon-name-part taxon-name-part-type="genus" reg="Amphisbaena">A.</tp:taxon-name-part><tp:taxon-name-part taxon-name-part-type="species" reg="townsendi">townsendi</tp:taxon-name-part></tp:taxon-name></italic>, and <italic><tp:taxon-name><tp:taxon-name-part taxon-name-part-type="genus" reg="Amphisbaena">A.</tp:taxon-name-part><tp:taxon-name-part taxon-name-part-type="species" reg="tragorrhectes">tragorrhectes</tp:taxon-name-part></tp:taxon-name></italic>).</p><table-wrap id="T1" position="float" orientation="portrait"><label>Table 1.</label><caption><p>Diagnostic characters for the <italic><tp:taxon-name><tp:taxon-name-part taxon-name-part-type="genus" reg="Amphisbaena">Amphisbaena</tp:taxon-name-part></tp:taxon-name></italic> species with four precloacal pores. <abbrev xmlns:xlink="http://www.w3.org/1999/xlink" xlink:title="precloacal pore" id="ABBRID0ELAAC" xlink:type="simple">PC</abbrev> – precloacal pore, <abbrev xmlns:xlink="http://www.w3.org/1999/xlink" xlink:title="cephalic shield" id="ABBRID0EPAAC" xlink:type="simple">CS</abbrev> – cephalic shield, <abbrev xmlns:xlink="http://www.w3.org/1999/xlink" xlink:title="dorsal half-annulus" id="ABBRID0ETAAC" xlink:type="simple">DA</abbrev> – dorsal half-annulus, <abbrev xmlns:xlink="http://www.w3.org/1999/xlink" xlink:title="caudal annulus" id="ABBRID0EXAAC" xlink:type="simple">CA</abbrev> – caudal annulus, <abbrev xmlns:xlink="http://www.w3.org/1999/xlink" xlink:title="autotomic site" id="ABBRID0E2AAC" xlink:type="simple">AS</abbrev> – autotomic site, <abbrev xmlns:xlink="http://www.w3.org/1999/xlink" xlink:title="dorsal segment" id="ABBRID0E6AAC" xlink:type="simple">DS</abbrev> – dorsal segment, <abbrev xmlns:xlink="http://www.w3.org/1999/xlink" xlink:title="ventral segment" id="ABBRID0EDBAC" xlink:type="simple">VS</abbrev> – ventral segment, <abbrev xmlns:xlink="http://www.w3.org/1999/xlink" xlink:title="supralabial" id="ABBRID0EHBAC" xlink:type="simple">SL</abbrev> – supralabial, <abbrev xmlns:xlink="http://www.w3.org/1999/xlink" xlink:title="infralabial" id="ABBRID0ELBAC" xlink:type="simple">IL</abbrev> – infralabial, <abbrev xmlns:xlink="http://www.w3.org/1999/xlink" xlink:title="postmalar" id="ABBRID0EPBAC" xlink:type="simple">PM</abbrev> – postmalar, <abbrev xmlns:xlink="http://www.w3.org/1999/xlink" xlink:title="snout" id="ABBRID0ETBAC" xlink:type="simple">SN</abbrev> – snout, <abbrev xmlns:xlink="http://www.w3.org/1999/xlink" xlink:title="dorsal groove" id="ABBRID0EXBAC" xlink:type="simple">DG</abbrev> – dorsal groove, <abbrev xmlns:xlink="http://www.w3.org/1999/xlink" xlink:title="ventral groove" id="ABBRID0E2BAC" xlink:type="simple">VG</abbrev> – ventral groove, a – absent, <abbrev xmlns:xlink="http://www.w3.org/1999/xlink" xlink:title="compressed" id="ABBRID0E6BAC" xlink:type="simple">cp</abbrev> – compressed, <abbrev xmlns:xlink="http://www.w3.org/1999/xlink" xlink:title="non-available data" id="ABBRID0EDCAC" xlink:type="simple">n/a</abbrev> – non-available data, p – present, <abbrev xmlns:xlink="http://www.w3.org/1999/xlink" xlink:title="rounded" id="ABBRID0EHCAC" xlink:type="simple">rd</abbrev> – rounded, and <abbrev xmlns:xlink="http://www.w3.org/1999/xlink" xlink:title="slightly compressed" id="ABBRID0ELCAC" xlink:type="simple">sc</abbrev> – slightly compressed. Differences from the new species in bold.</p></caption><table id="TID0EI3BI" rules="all"><tbody><tr><th rowspan="1" colspan="1">Species</th><th rowspan="1" colspan="1">
                    <abbrev xmlns:xlink="http://www.w3.org/1999/xlink" xlink:title="precloacal pore" id="ABBRID0E2CAC" xlink:type="simple">PC</abbrev>
                  </th><th rowspan="1" colspan="1">
                    <abbrev xmlns:xlink="http://www.w3.org/1999/xlink" xlink:title="cephalic shield" id="ABBRID0EDDAC" xlink:type="simple">CS</abbrev>
                  </th><th rowspan="1" colspan="1">
                    <abbrev xmlns:xlink="http://www.w3.org/1999/xlink" xlink:title="dorsal half-annulus" id="ABBRID0ELDAC" xlink:type="simple">DA</abbrev>
                  </th><th rowspan="1" colspan="1">
                    <abbrev xmlns:xlink="http://www.w3.org/1999/xlink" xlink:title="caudal annulus" id="ABBRID0ETDAC" xlink:type="simple">CA</abbrev>
                  </th><th rowspan="1" colspan="1">
                    <abbrev xmlns:xlink="http://www.w3.org/1999/xlink" xlink:title="autotomic site" id="ABBRID0E2DAC" xlink:type="simple">AS</abbrev>
                  </th><th rowspan="1" colspan="1">
                    <abbrev xmlns:xlink="http://www.w3.org/1999/xlink" xlink:title="dorsal segment" id="ABBRID0EDEAC" xlink:type="simple">DS</abbrev>
                  </th><th rowspan="1" colspan="1">
                    <abbrev xmlns:xlink="http://www.w3.org/1999/xlink" xlink:title="ventral segment" id="ABBRID0ELEAC" xlink:type="simple">VS</abbrev>
                  </th><th rowspan="1" colspan="1">
                    <abbrev xmlns:xlink="http://www.w3.org/1999/xlink" xlink:title="supralabial" id="ABBRID0ETEAC" xlink:type="simple">SL</abbrev>
                  </th><th rowspan="1" colspan="1">
                    <abbrev xmlns:xlink="http://www.w3.org/1999/xlink" xlink:title="infralabial" id="ABBRID0E2EAC" xlink:type="simple">IL</abbrev>
                  </th><th rowspan="1" colspan="1">
                    <abbrev xmlns:xlink="http://www.w3.org/1999/xlink" xlink:title="postmalar" id="ABBRID0EDFAC" xlink:type="simple">PM</abbrev>
                  </th><th rowspan="1" colspan="1">
                    <abbrev xmlns:xlink="http://www.w3.org/1999/xlink" xlink:title="snout" id="ABBRID0ELFAC" xlink:type="simple">SN</abbrev>
                  </th><th rowspan="1" colspan="1">
                    <abbrev xmlns:xlink="http://www.w3.org/1999/xlink" xlink:title="dorsal groove" id="ABBRID0ETFAC" xlink:type="simple">DG</abbrev>
                  </th><th rowspan="1" colspan="1">
                    <abbrev xmlns:xlink="http://www.w3.org/1999/xlink" xlink:title="ventral groove" id="ABBRID0E2FAC" xlink:type="simple">VG</abbrev>
                  </th><th rowspan="1" colspan="1">Reference</th></tr><tr><td rowspan="1" colspan="1"><italic><tp:taxon-name><tp:taxon-name-part taxon-name-part-type="genus" reg="Amphisbaena">A.</tp:taxon-name-part><tp:taxon-name-part taxon-name-part-type="species" reg="amethysta">amethysta</tp:taxon-name-part></tp:taxon-name></italic> sp. nov.</td><td rowspan="1" colspan="1">4</td><td rowspan="1" colspan="1">distinct and paired</td><td rowspan="1" colspan="1">185–199</td><td rowspan="1" colspan="1">13–16</td><td rowspan="1" colspan="1">4–6</td><td rowspan="1" colspan="1">16–21</td><td rowspan="1" colspan="1">16–21</td><td rowspan="1" colspan="1">3</td><td rowspan="1" colspan="1">3</td><td rowspan="1" colspan="1">a</td><td rowspan="1" colspan="1">
                    <abbrev xmlns:xlink="http://www.w3.org/1999/xlink" xlink:title="slightly compressed" id="ABBRID0EUHAC" xlink:type="simple">sc</abbrev>
                  </td><td rowspan="1" colspan="1">a</td><td rowspan="1" colspan="1">a</td><td rowspan="1" colspan="1">present study</td></tr><tr><td rowspan="1" colspan="1">
                    <italic>
                      <tp:taxon-name><tp:taxon-name-part taxon-name-part-type="genus" reg="Amphisbaena">A.</tp:taxon-name-part><tp:taxon-name-part taxon-name-part-type="species" reg="acangaoba">acangaoba</tp:taxon-name-part></tp:taxon-name>
                    </italic>
                  </td><td rowspan="1" colspan="1">4–8</td><td rowspan="1" colspan="1">distinct and paired</td><td rowspan="1" colspan="1">
                    <bold>216–293</bold>
                  </td><td rowspan="1" colspan="1">13–17</td><td rowspan="1" colspan="1">
                    <bold>a</bold>
                  </td><td rowspan="1" colspan="1">18–24</td><td rowspan="1" colspan="1">18–24</td><td rowspan="1" colspan="1">
                    <bold>4</bold>
                  </td><td rowspan="1" colspan="1">3</td><td rowspan="1" colspan="1">
                    <bold>p</bold>
                  </td><td rowspan="1" colspan="1">
                    <bold>
                      <abbrev xmlns:xlink="http://www.w3.org/1999/xlink" xlink:title="rounded" id="ABBRID0EAKAC" xlink:type="simple">rd</abbrev>
                    </bold>
                  </td><td rowspan="1" colspan="1">a</td><td rowspan="1" colspan="1">a</td><td rowspan="1" colspan="1">
                    <xref ref-type="bibr" rid="B58">Ribeiro et al. (2020)</xref>
                  </td></tr><tr><td rowspan="1" colspan="1">
                    <italic>
                      <tp:taxon-name><tp:taxon-name-part taxon-name-part-type="genus" reg="Amphisbaena">A.</tp:taxon-name-part><tp:taxon-name-part taxon-name-part-type="species" reg="alba">alba</tp:taxon-name-part></tp:taxon-name>
                    </italic>
                  </td><td rowspan="1" colspan="1">4–10</td><td rowspan="1" colspan="1">distinct and paired</td><td rowspan="1" colspan="1">198–248</td><td rowspan="1" colspan="1">13–21</td><td rowspan="1" colspan="1">
                    <bold>a</bold>
                  </td><td rowspan="1" colspan="1">
                    <bold>30–42</bold>
                  </td><td rowspan="1" colspan="1">
                    <bold>35–46</bold>
                  </td><td rowspan="1" colspan="1">
                    <bold>4</bold>
                  </td><td rowspan="1" colspan="1">3</td><td rowspan="1" colspan="1">
                    <bold>p</bold>
                  </td><td rowspan="1" colspan="1">
                    <bold>
                      <abbrev xmlns:xlink="http://www.w3.org/1999/xlink" xlink:title="rounded" id="ABBRID0EUMAC" xlink:type="simple">rd</abbrev>
                    </bold>
                  </td><td rowspan="1" colspan="1">a</td><td rowspan="1" colspan="1">a</td><td rowspan="1" colspan="1">
                    <xref ref-type="bibr" rid="B11">Gans (1962a)</xref>
                  </td></tr><tr><td rowspan="1" colspan="1">
                    <italic>
                      <tp:taxon-name><tp:taxon-name-part taxon-name-part-type="genus" reg="Amphisbaena">A.</tp:taxon-name-part><tp:taxon-name-part taxon-name-part-type="species" reg="albocingulata">albocingulata</tp:taxon-name-part></tp:taxon-name>
                    </italic>
                  </td><td rowspan="1" colspan="1">4</td><td rowspan="1" colspan="1">distinct and paired</td><td rowspan="1" colspan="1">190–204</td><td rowspan="1" colspan="1">
                    <bold>24–27</bold>
                  </td><td rowspan="1" colspan="1">
                    <bold>8–9</bold>
                  </td><td rowspan="1" colspan="1">
                    <bold>12–14</bold>
                  </td><td rowspan="1" colspan="1">16–18</td><td rowspan="1" colspan="1">3</td><td rowspan="1" colspan="1">3</td><td rowspan="1" colspan="1">a</td><td rowspan="1" colspan="1">
                    <bold>
                      <abbrev xmlns:xlink="http://www.w3.org/1999/xlink" xlink:title="rounded" id="ABBRID0ECPAC" xlink:type="simple">rd</abbrev>
                    </bold>
                  </td><td rowspan="1" colspan="1">a</td><td rowspan="1" colspan="1">a</td><td rowspan="1" colspan="1">
                    <xref ref-type="bibr" rid="B48">Perez et al. (2012)</xref>
                  </td></tr><tr><td rowspan="1" colspan="1">
                    <italic>
                      <tp:taxon-name><tp:taxon-name-part taxon-name-part-type="genus" reg="Amphisbaena">A.</tp:taxon-name-part><tp:taxon-name-part taxon-name-part-type="species" reg="angustifrons">angustifrons</tp:taxon-name-part></tp:taxon-name>
                    </italic>
                  </td><td rowspan="1" colspan="1">3–6</td><td rowspan="1" colspan="1">distinct and paired</td><td rowspan="1" colspan="1">190–215</td><td rowspan="1" colspan="1">12–18</td><td rowspan="1" colspan="1">
                    <bold>a</bold>
                  </td><td rowspan="1" colspan="1">20–31</td><td rowspan="1" colspan="1">21–30</td><td rowspan="1" colspan="1">
                    <bold>4</bold>
                  </td><td rowspan="1" colspan="1">3</td><td rowspan="1" colspan="1">
                    <bold>p</bold>
                  </td><td rowspan="1" colspan="1">
                    <bold>
                      <abbrev xmlns:xlink="http://www.w3.org/1999/xlink" xlink:title="rounded" id="ABBRID0ERBAE" xlink:type="simple">rd</abbrev>
                    </bold>
                  </td><td rowspan="1" colspan="1">a</td><td rowspan="1" colspan="1">a</td><td rowspan="1" colspan="1"><xref ref-type="bibr" rid="B18">Gans (1965a)</xref>; <xref ref-type="bibr" rid="B24">Gans and Diefenbach (1972)</xref></td></tr><tr><td rowspan="1" colspan="1">
                    <italic>
                      <tp:taxon-name><tp:taxon-name-part taxon-name-part-type="genus" reg="Amphisbaena">A.</tp:taxon-name-part><tp:taxon-name-part taxon-name-part-type="species" reg="arda">arda</tp:taxon-name-part></tp:taxon-name>
                    </italic>
                  </td><td rowspan="1" colspan="1">4</td><td rowspan="1" colspan="1">distinct and paired</td><td rowspan="1" colspan="1">
                    <bold>242</bold>
                  </td><td rowspan="1" colspan="1">
                    <bold>30</bold>
                  </td><td rowspan="1" colspan="1">
                    <bold>8</bold>
                  </td><td rowspan="1" colspan="1">
                    <bold>23</bold>
                  </td><td rowspan="1" colspan="1">
                    <bold>23</bold>
                  </td><td rowspan="1" colspan="1">
                    <bold>4</bold>
                  </td><td rowspan="1" colspan="1">3</td><td rowspan="1" colspan="1">
                    <bold>p</bold>
                  </td><td rowspan="1" colspan="1">
                    <bold>
                      <abbrev xmlns:xlink="http://www.w3.org/1999/xlink" xlink:title="rounded" id="ABBRID0EOEAE" xlink:type="simple">rd</abbrev>
                    </bold>
                  </td><td rowspan="1" colspan="1">a</td><td rowspan="1" colspan="1">a</td><td rowspan="1" colspan="1">
                    <xref ref-type="bibr" rid="B62">Rodrigues et al. (2003)</xref>
                  </td></tr><tr><td rowspan="1" colspan="1">
                    <italic>
                      <tp:taxon-name><tp:taxon-name-part taxon-name-part-type="genus" reg="Amphisbaena">A.</tp:taxon-name-part><tp:taxon-name-part taxon-name-part-type="species" reg="arenaria">arenaria</tp:taxon-name-part></tp:taxon-name>
                    </italic>
                  </td><td rowspan="1" colspan="1">4</td><td rowspan="1" colspan="1">distinct and paired</td><td rowspan="1" colspan="1">
                    <bold>285–307</bold>
                  </td><td rowspan="1" colspan="1">
                    <bold>22–23</bold>
                  </td><td rowspan="1" colspan="1">6–7</td><td rowspan="1" colspan="1">
                    <bold>12–14</bold>
                  </td><td rowspan="1" colspan="1">14–16</td><td rowspan="1" colspan="1">
                    <bold>4</bold>
                  </td><td rowspan="1" colspan="1">3</td><td rowspan="1" colspan="1">a</td><td rowspan="1" colspan="1">
                    <bold>
                      <abbrev xmlns:xlink="http://www.w3.org/1999/xlink" xlink:title="rounded" id="ABBRID0E6GAE" xlink:type="simple">rd</abbrev>
                    </bold>
                  </td><td rowspan="1" colspan="1">a</td><td rowspan="1" colspan="1">a</td><td rowspan="1" colspan="1">Teixeira Junior et al. (2016)</td></tr><tr><td rowspan="1" colspan="1">
                    <italic>
                      <tp:taxon-name><tp:taxon-name-part taxon-name-part-type="genus" reg="Amphisbaena">A.</tp:taxon-name-part><tp:taxon-name-part taxon-name-part-type="species" reg="arenicola">arenicola</tp:taxon-name-part></tp:taxon-name>
                    </italic>
                  </td><td rowspan="1" colspan="1">4</td><td rowspan="1" colspan="1">distinct and paired</td><td rowspan="1" colspan="1">199–216</td><td rowspan="1" colspan="1">
                    <bold>20–22</bold>
                  </td><td rowspan="1" colspan="1">
                    <bold>8–9</bold>
                  </td><td rowspan="1" colspan="1">
                    <bold>12–14</bold>
                  </td><td rowspan="1" colspan="1">16–18</td><td rowspan="1" colspan="1">3</td><td rowspan="1" colspan="1">3</td><td rowspan="1" colspan="1">
                    <bold>P</bold>
                  </td><td rowspan="1" colspan="1">
                    <bold>
                      <abbrev xmlns:xlink="http://www.w3.org/1999/xlink" xlink:title="rounded" id="ABBRID0ELJAE" xlink:type="simple">rd</abbrev>
                    </bold>
                  </td><td rowspan="1" colspan="1">
                    <abbrev xmlns:xlink="http://www.w3.org/1999/xlink" xlink:title="non-available data" id="ABBRID0ETJAE" xlink:type="simple">n/a</abbrev>
                  </td><td rowspan="1" colspan="1">
                    <abbrev xmlns:xlink="http://www.w3.org/1999/xlink" xlink:title="non-available data" id="ABBRID0E2JAE" xlink:type="simple">n/a</abbrev>
                  </td><td rowspan="1" colspan="1">
                    <xref ref-type="bibr" rid="B47">Perez and Borges-Martins (2019)</xref>
                  </td></tr><tr><td rowspan="1" colspan="1">
                    <italic>
                      <tp:taxon-name><tp:taxon-name-part taxon-name-part-type="genus" reg="Amphisbaena">A.</tp:taxon-name-part><tp:taxon-name-part taxon-name-part-type="species" reg="bahiana">bahiana</tp:taxon-name-part></tp:taxon-name>
                    </italic>
                  </td><td rowspan="1" colspan="1">4</td><td rowspan="1" colspan="1">distinct and paired</td><td rowspan="1" colspan="1">
                    <bold>204–223</bold>
                  </td><td rowspan="1" colspan="1">14–16</td><td rowspan="1" colspan="1">4–5</td><td rowspan="1" colspan="1">12–16</td><td rowspan="1" colspan="1">14–16</td><td rowspan="1" colspan="1">3</td><td rowspan="1" colspan="1">3</td><td rowspan="1" colspan="1">
                    <bold>p</bold>
                  </td><td rowspan="1" colspan="1">
                    <abbrev xmlns:xlink="http://www.w3.org/1999/xlink" xlink:title="slightly compressed" id="ABBRID0E6LAE" xlink:type="simple">sc</abbrev>
                  </td><td rowspan="1" colspan="1">
                    <bold>p</bold>
                  </td><td rowspan="1" colspan="1">
                    <bold>p</bold>
                  </td><td rowspan="1" colspan="1"><xref ref-type="bibr" rid="B17">Gans (1964b)</xref>; <xref ref-type="bibr" rid="B8">Dal Vechio et al. (2018)</xref></td></tr><tr><td rowspan="1" colspan="1">
                    <italic>
                      <tp:taxon-name><tp:taxon-name-part taxon-name-part-type="genus" reg="Amphisbaena">A.</tp:taxon-name-part><tp:taxon-name-part taxon-name-part-type="species" reg="bakeri">bakeri</tp:taxon-name-part></tp:taxon-name>
                    </italic>
                  </td><td rowspan="1" colspan="1">4</td><td rowspan="1" colspan="1">distinct and paired</td><td rowspan="1" colspan="1">
                    <bold>239–255</bold>
                  </td><td rowspan="1" colspan="1">14–16</td><td rowspan="1" colspan="1">
                    <bold>a</bold>
                  </td><td rowspan="1" colspan="1">14–16</td><td rowspan="1" colspan="1">16–17</td><td rowspan="1" colspan="1">3</td><td rowspan="1" colspan="1">3</td><td rowspan="1" colspan="1">a</td><td rowspan="1" colspan="1">
                    <bold>
                      <abbrev xmlns:xlink="http://www.w3.org/1999/xlink" xlink:title="rounded" id="ABBRID0ETOAE" xlink:type="simple">rd</abbrev>
                    </bold>
                  </td><td rowspan="1" colspan="1">
                    <abbrev xmlns:xlink="http://www.w3.org/1999/xlink" xlink:title="non-available data" id="ABBRID0E2OAE" xlink:type="simple">n/a</abbrev>
                  </td><td rowspan="1" colspan="1">
                    <abbrev xmlns:xlink="http://www.w3.org/1999/xlink" xlink:title="non-available data" id="ABBRID0EDPAE" xlink:type="simple">n/a</abbrev>
                  </td><td rowspan="1" colspan="1">
                    <xref ref-type="bibr" rid="B22">Gans and Alexander (1962)</xref>
                  </td></tr><tr><td rowspan="1" colspan="1">
                    <italic>
                      <tp:taxon-name><tp:taxon-name-part taxon-name-part-type="genus" reg="Amphisbaena">A.</tp:taxon-name-part><tp:taxon-name-part taxon-name-part-type="species" reg="barbouri">barbouri</tp:taxon-name-part></tp:taxon-name>
                    </italic>
                  </td><td rowspan="1" colspan="1">4–6</td><td rowspan="1" colspan="1">distinct and paired</td><td rowspan="1" colspan="1">
                    <bold>226–240</bold>
                  </td><td rowspan="1" colspan="1">13–18</td><td rowspan="1" colspan="1">
                    <bold>a</bold>
                  </td><td rowspan="1" colspan="1">
                    <bold>12–14</bold>
                  </td><td rowspan="1" colspan="1">16–18</td><td rowspan="1" colspan="1">3</td><td rowspan="1" colspan="1">3</td><td rowspan="1" colspan="1">a</td><td rowspan="1" colspan="1">
                    <bold>
                      <abbrev xmlns:xlink="http://www.w3.org/1999/xlink" xlink:title="rounded" id="ABBRID0ELRAE" xlink:type="simple">rd</abbrev>
                    </bold>
                  </td><td rowspan="1" colspan="1">
                    <abbrev xmlns:xlink="http://www.w3.org/1999/xlink" xlink:title="non-available data" id="ABBRID0ETRAE" xlink:type="simple">n/a</abbrev>
                  </td><td rowspan="1" colspan="1">
                    <abbrev xmlns:xlink="http://www.w3.org/1999/xlink" xlink:title="non-available data" id="ABBRID0E2RAE" xlink:type="simple">n/a</abbrev>
                  </td><td rowspan="1" colspan="1"><xref ref-type="bibr" rid="B22">Gans and Alexander (1962)</xref>; <xref ref-type="bibr" rid="B72">Thomas (1966)</xref></td></tr><tr><td rowspan="1" colspan="1">
                    <italic>
                      <tp:taxon-name><tp:taxon-name-part taxon-name-part-type="genus" reg="Amphisbaena">A.</tp:taxon-name-part><tp:taxon-name-part taxon-name-part-type="species" reg="bedai">bedai</tp:taxon-name-part></tp:taxon-name>
                    </italic>
                  </td><td rowspan="1" colspan="1">4</td><td rowspan="1" colspan="1">distinct and paired</td><td rowspan="1" colspan="1">
                    <bold>272–284</bold>
                  </td><td rowspan="1" colspan="1">
                    <bold>22–23</bold>
                  </td><td rowspan="1" colspan="1">6</td><td rowspan="1" colspan="1">18–20</td><td rowspan="1" colspan="1">16–18</td><td rowspan="1" colspan="1">
                    <bold>4</bold>
                  </td><td rowspan="1" colspan="1">3</td><td rowspan="1" colspan="1">
                    <bold>p</bold>
                  </td><td rowspan="1" colspan="1">
                    <abbrev xmlns:xlink="http://www.w3.org/1999/xlink" xlink:title="slightly compressed" id="ABBRID0EIUAE" xlink:type="simple">sc</abbrev>
                  </td><td rowspan="1" colspan="1">a</td><td rowspan="1" colspan="1">a</td><td rowspan="1" colspan="1">
                    <xref ref-type="bibr" rid="B46">Oliveira et al. (2018)</xref>
                  </td></tr><tr><td rowspan="1" colspan="1">
                    <italic>
                      <tp:taxon-name><tp:taxon-name-part taxon-name-part-type="genus" reg="Amphisbaena">A.</tp:taxon-name-part><tp:taxon-name-part taxon-name-part-type="species" reg="bolivica">bolivica</tp:taxon-name-part></tp:taxon-name>
                    </italic>
                  </td><td rowspan="1" colspan="1">4–6</td><td rowspan="1" colspan="1">distinct and paired</td><td rowspan="1" colspan="1">200–231</td><td rowspan="1" colspan="1">
                    <bold>18–26</bold>
                  </td><td rowspan="1" colspan="1">4–5</td><td rowspan="1" colspan="1">
                    <bold>27–36</bold>
                  </td><td rowspan="1" colspan="1">
                    <bold>26–36</bold>
                  </td><td rowspan="1" colspan="1">3</td><td rowspan="1" colspan="1">3</td><td rowspan="1" colspan="1">
                    <bold>p</bold>
                  </td><td rowspan="1" colspan="1">
                    <bold>
                      <abbrev xmlns:xlink="http://www.w3.org/1999/xlink" xlink:title="rounded" id="ABBRID0EZWAE" xlink:type="simple">rd</abbrev>
                    </bold>
                  </td><td rowspan="1" colspan="1">a</td><td rowspan="1" colspan="1">a</td><td rowspan="1" colspan="1">
                    <xref ref-type="bibr" rid="B40">Montero (1996)</xref>
                  </td></tr><tr><td rowspan="1" colspan="1">
                    <italic>
                      <tp:taxon-name><tp:taxon-name-part taxon-name-part-type="genus" reg="Amphisbaena">A.</tp:taxon-name-part><tp:taxon-name-part taxon-name-part-type="species" reg="borellii">borellii</tp:taxon-name-part></tp:taxon-name>
                    </italic>
                  </td><td rowspan="1" colspan="1">4</td><td rowspan="1" colspan="1">distinct and paired</td><td rowspan="1" colspan="1">
                    <bold>239–245</bold>
                  </td><td rowspan="1" colspan="1">
                    <bold>17–19</bold>
                  </td><td rowspan="1" colspan="1">6–8</td><td rowspan="1" colspan="1">14–16</td><td rowspan="1" colspan="1">16–20</td><td rowspan="1" colspan="1">3</td><td rowspan="1" colspan="1">3</td><td rowspan="1" colspan="1">
                    <abbrev xmlns:xlink="http://www.w3.org/1999/xlink" xlink:title="non-available data" id="ABBRID0EAZAE" xlink:type="simple">n/a</abbrev>
                  </td><td rowspan="1" colspan="1">
                    <bold>
                      <abbrev xmlns:xlink="http://www.w3.org/1999/xlink" xlink:title="rounded" id="ABBRID0EJZAE" xlink:type="simple">rd</abbrev>
                    </bold>
                  </td><td rowspan="1" colspan="1">a</td><td rowspan="1" colspan="1">a</td><td rowspan="1" colspan="1"><xref ref-type="bibr" rid="B17">Gans (1964b)</xref> and <xref ref-type="bibr" rid="B46">Oliveira et al. (2018)</xref></td></tr><tr><td rowspan="1" colspan="1">
                    <italic>
                      <tp:taxon-name><tp:taxon-name-part taxon-name-part-type="genus" reg="Amphisbaena">A.</tp:taxon-name-part><tp:taxon-name-part taxon-name-part-type="species" reg="brasiliana">brasiliana</tp:taxon-name-part></tp:taxon-name>
                    </italic>
                  </td><td rowspan="1" colspan="1">4</td><td rowspan="1" colspan="1">distinct and paired</td><td rowspan="1" colspan="1">
                    <bold>213–229</bold>
                  </td><td rowspan="1" colspan="1">11–15</td><td rowspan="1" colspan="1">
                    <bold>a</bold>
                  </td><td rowspan="1" colspan="1">18–21</td><td rowspan="1" colspan="1">18–22</td><td rowspan="1" colspan="1">3</td><td rowspan="1" colspan="1">3</td><td rowspan="1" colspan="1">
                    <bold>p</bold>
                  </td><td rowspan="1" colspan="1">
                    <abbrev xmlns:xlink="http://www.w3.org/1999/xlink" xlink:title="slightly compressed" id="ABBRID0EZ2AE" xlink:type="simple">sc</abbrev>
                  </td><td rowspan="1" colspan="1">
                    <bold>P</bold>
                  </td><td rowspan="1" colspan="1">a</td><td rowspan="1" colspan="1">
                    <xref ref-type="bibr" rid="B46">Oliveira et al. (2018)</xref>
                  </td></tr><tr><td rowspan="1" colspan="1">
                    <italic>
                      <tp:taxon-name><tp:taxon-name-part taxon-name-part-type="genus" reg="Amphisbaena">A.</tp:taxon-name-part><tp:taxon-name-part taxon-name-part-type="species" reg="caeca">caeca</tp:taxon-name-part></tp:taxon-name>
                    </italic>
                  </td><td rowspan="1" colspan="1">4–6</td><td rowspan="1" colspan="1">distinct and paired</td><td rowspan="1" colspan="1">
                    <bold>217–236</bold>
                  </td><td rowspan="1" colspan="1">13–18</td><td rowspan="1" colspan="1">4–8</td><td rowspan="1" colspan="1">13–18</td><td rowspan="1" colspan="1">14–20</td><td rowspan="1" colspan="1">3</td><td rowspan="1" colspan="1">3</td><td rowspan="1" colspan="1">
                    <bold>p</bold>
                  </td><td rowspan="1" colspan="1">
                    <bold>
                      <abbrev xmlns:xlink="http://www.w3.org/1999/xlink" xlink:title="rounded" id="ABBRID0EH5AE" xlink:type="simple">rd</abbrev>
                    </bold>
                  </td><td rowspan="1" colspan="1">
                    <abbrev xmlns:xlink="http://www.w3.org/1999/xlink" xlink:title="non-available data" id="ABBRID0EP5AE" xlink:type="simple">n/a</abbrev>
                  </td><td rowspan="1" colspan="1">
                    <abbrev xmlns:xlink="http://www.w3.org/1999/xlink" xlink:title="non-available data" id="ABBRID0EX5AE" xlink:type="simple">n/a</abbrev>
                  </td><td rowspan="1" colspan="1">
                    <xref ref-type="bibr" rid="B22">Gans and Alexander (1962)</xref>
                  </td></tr><tr><td rowspan="1" colspan="1">
                    <italic>
                      <tp:taxon-name><tp:taxon-name-part taxon-name-part-type="genus" reg="Amphisbaena">A.</tp:taxon-name-part><tp:taxon-name-part taxon-name-part-type="species" reg="caetitensis">caetitensis</tp:taxon-name-part></tp:taxon-name>
                    </italic>
                  </td><td rowspan="1" colspan="1">4</td><td rowspan="1" colspan="1">distinct and paired</td><td rowspan="1" colspan="1">
                    <bold>186–194</bold>
                  </td><td rowspan="1" colspan="1">
                    <bold>10–12</bold>
                  </td><td rowspan="1" colspan="1">
                    <bold>a</bold>
                  </td><td rowspan="1" colspan="1">16</td><td rowspan="1" colspan="1">19–22</td><td rowspan="1" colspan="1">3</td><td rowspan="1" colspan="1">3</td><td rowspan="1" colspan="1">a</td><td rowspan="1" colspan="1">
                    <bold>
                      <abbrev xmlns:xlink="http://www.w3.org/1999/xlink" xlink:title="rounded" id="ABBRID0EABAG" xlink:type="simple">rd</abbrev>
                    </bold>
                  </td><td rowspan="1" colspan="1">a</td><td rowspan="1" colspan="1">a</td><td rowspan="1" colspan="1">
                    <xref ref-type="bibr" rid="B1">Almeida et al. (2018)</xref>
                  </td></tr><tr><td rowspan="1" colspan="1">
                    <italic>
                      <tp:taxon-name><tp:taxon-name-part taxon-name-part-type="genus" reg="Amphisbaena">A.</tp:taxon-name-part><tp:taxon-name-part taxon-name-part-type="species" reg="camura">camura</tp:taxon-name-part></tp:taxon-name>
                    </italic>
                  </td><td rowspan="1" colspan="1">4–6</td><td rowspan="1" colspan="1">distinct and paired</td><td rowspan="1" colspan="1">188–207</td><td rowspan="1" colspan="1">14–19</td><td rowspan="1" colspan="1">4–5</td><td rowspan="1" colspan="1">
                    <bold>28–42</bold>
                  </td><td rowspan="1" colspan="1">
                    <bold>29–46</bold>
                  </td><td rowspan="1" colspan="1">
                    <bold>4</bold>
                  </td><td rowspan="1" colspan="1">3</td><td rowspan="1" colspan="1">
                    <bold>p</bold>
                  </td><td rowspan="1" colspan="1">
                    <bold>
                      <abbrev xmlns:xlink="http://www.w3.org/1999/xlink" xlink:title="rounded" id="ABBRID0ERDAG" xlink:type="simple">rd</abbrev>
                    </bold>
                  </td><td rowspan="1" colspan="1">a</td><td rowspan="1" colspan="1">a</td><td rowspan="1" colspan="1"><xref ref-type="bibr" rid="B18">Gans (1965a)</xref>; <xref ref-type="bibr" rid="B34">Hoogmoed and Ávila-Pires (1991)</xref></td></tr><tr><td rowspan="1" colspan="1">
                    <italic>
                      <tp:taxon-name><tp:taxon-name-part taxon-name-part-type="genus" reg="Amphisbaena">A.</tp:taxon-name-part><tp:taxon-name-part taxon-name-part-type="species" reg="carioca">carioca</tp:taxon-name-part></tp:taxon-name>
                    </italic>
                  </td><td rowspan="1" colspan="1">4</td><td rowspan="1" colspan="1">distinct and paired</td><td rowspan="1" colspan="1">186</td><td rowspan="1" colspan="1">
                    <bold>21</bold>
                  </td><td rowspan="1" colspan="1">
                    <bold>a</bold>
                  </td><td rowspan="1" colspan="1">
                    <bold>10–12</bold>
                  </td><td rowspan="1" colspan="1">
                    <abbrev xmlns:xlink="http://www.w3.org/1999/xlink" xlink:title="non-available data" id="ABBRID0EVFAG" xlink:type="simple">n/a</abbrev>
                  </td><td rowspan="1" colspan="1">3</td><td rowspan="1" colspan="1">3</td><td rowspan="1" colspan="1">
                    <bold>p</bold>
                  </td><td rowspan="1" colspan="1">
                    <bold>
                      <abbrev xmlns:xlink="http://www.w3.org/1999/xlink" xlink:title="rounded" id="ABBRID0EKGAG" xlink:type="simple">rd</abbrev>
                    </bold>
                  </td><td rowspan="1" colspan="1">a</td><td rowspan="1" colspan="1">a</td><td rowspan="1" colspan="1">
                    <xref ref-type="bibr" rid="B61">Rocha et al. (2023)</xref>
                  </td></tr><tr><td rowspan="1" colspan="1">
                    <italic>
                      <tp:taxon-name><tp:taxon-name-part taxon-name-part-type="genus" reg="Amphisbaena">A.</tp:taxon-name-part><tp:taxon-name-part taxon-name-part-type="species" reg="carlgansi">carlgansi</tp:taxon-name-part></tp:taxon-name>
                    </italic>
                  </td><td rowspan="1" colspan="1">4</td><td rowspan="1" colspan="1">distinct and paired</td><td rowspan="1" colspan="1">
                    <bold>212–228</bold>
                  </td><td rowspan="1" colspan="1">14–16</td><td rowspan="1" colspan="1">
                    <bold>a</bold>
                  </td><td rowspan="1" colspan="1">
                    <bold>14</bold>
                  </td><td rowspan="1" colspan="1">18–20</td><td rowspan="1" colspan="1">3</td><td rowspan="1" colspan="1">3</td><td rowspan="1" colspan="1">a</td><td rowspan="1" colspan="1">
                    <bold>
                      <abbrev xmlns:xlink="http://www.w3.org/1999/xlink" xlink:title="rounded" id="ABBRID0EYIAG" xlink:type="simple">rd</abbrev>
                    </bold>
                  </td><td rowspan="1" colspan="1">a</td><td rowspan="1" colspan="1">a</td><td rowspan="1" colspan="1">
                    <xref ref-type="bibr" rid="B73">Thomas and Hedges (1998)</xref>
                  </td></tr><tr><td rowspan="1" colspan="1">
                    <italic>
                      <tp:taxon-name><tp:taxon-name-part taxon-name-part-type="genus" reg="Amphisbaena">A.</tp:taxon-name-part><tp:taxon-name-part taxon-name-part-type="species" reg="carvalhoi">carvalhoi</tp:taxon-name-part></tp:taxon-name>
                    </italic>
                  </td><td rowspan="1" colspan="1">4</td><td rowspan="1" colspan="1">distinct and paired</td><td rowspan="1" colspan="1">
                    <bold>231–245</bold>
                  </td><td rowspan="1" colspan="1">
                    <bold>19–22</bold>
                  </td><td rowspan="1" colspan="1">
                    <bold>7–8</bold>
                  </td><td rowspan="1" colspan="1">
                    <bold>12–14</bold>
                  </td><td rowspan="1" colspan="1">16–18</td><td rowspan="1" colspan="1">3</td><td rowspan="1" colspan="1">3</td><td rowspan="1" colspan="1">a</td><td rowspan="1" colspan="1">
                    <bold>
                      <abbrev xmlns:xlink="http://www.w3.org/1999/xlink" xlink:title="rounded" id="ABBRID0EJLAG" xlink:type="simple">rd</abbrev>
                    </bold>
                  </td><td rowspan="1" colspan="1">a</td><td rowspan="1" colspan="1">a</td><td rowspan="1" colspan="1">
                    <xref ref-type="bibr" rid="B19">Gans (1965b)</xref>
                  </td></tr><tr><td rowspan="1" colspan="1">
                    <italic>
                      <tp:taxon-name><tp:taxon-name-part taxon-name-part-type="genus" reg="Amphisbaena">A.</tp:taxon-name-part><tp:taxon-name-part taxon-name-part-type="species" reg="caudalis">caudalis</tp:taxon-name-part></tp:taxon-name>
                    </italic>
                  </td><td rowspan="1" colspan="1">4</td><td rowspan="1" colspan="1">distinct and paired</td><td rowspan="1" colspan="1">193–217</td><td rowspan="1" colspan="1">
                    <bold>17–21</bold>
                  </td><td rowspan="1" colspan="1">6</td><td rowspan="1" colspan="1">12–16</td><td rowspan="1" colspan="1">18–21</td><td rowspan="1" colspan="1">3</td><td rowspan="1" colspan="1">3</td><td rowspan="1" colspan="1">a</td><td rowspan="1" colspan="1">
                    <bold>
                      <abbrev xmlns:xlink="http://www.w3.org/1999/xlink" xlink:title="rounded" id="ABBRID0ERNAG" xlink:type="simple">rd</abbrev>
                    </bold>
                  </td><td rowspan="1" colspan="1">
                    <abbrev xmlns:xlink="http://www.w3.org/1999/xlink" xlink:title="non-available data" id="ABBRID0EZNAG" xlink:type="simple">n/a</abbrev>
                  </td><td rowspan="1" colspan="1">
                    <abbrev xmlns:xlink="http://www.w3.org/1999/xlink" xlink:title="non-available data" id="ABBRID0EBOAG" xlink:type="simple">n/a</abbrev>
                  </td><td rowspan="1" colspan="1"><xref ref-type="bibr" rid="B22">Gans and Alexander (1962)</xref>; <xref ref-type="bibr" rid="B73">Thomas and Hedges (1998)</xref></td></tr><tr><td rowspan="1" colspan="1">
                    <italic>
                      <tp:taxon-name><tp:taxon-name-part taxon-name-part-type="genus" reg="Amphisbaena">A.</tp:taxon-name-part><tp:taxon-name-part taxon-name-part-type="species" reg="cayemite">cayemite</tp:taxon-name-part></tp:taxon-name>
                    </italic>
                  </td><td rowspan="1" colspan="1">4</td><td rowspan="1" colspan="1">distinct and paired</td><td rowspan="1" colspan="1">
                    <bold>150–164</bold>
                  </td><td rowspan="1" colspan="1">10–13</td><td rowspan="1" colspan="1">
                    <bold>a</bold>
                  </td><td rowspan="1" colspan="1">
                    <bold>12–13</bold>
                  </td><td rowspan="1" colspan="1">18</td><td rowspan="1" colspan="1">
                    <bold>4</bold>
                  </td><td rowspan="1" colspan="1">3</td><td rowspan="1" colspan="1">
                    <bold>p</bold>
                  </td><td rowspan="1" colspan="1">
                    <bold>
                      <abbrev xmlns:xlink="http://www.w3.org/1999/xlink" xlink:title="rounded" id="ABBRID0ESQAG" xlink:type="simple">rd</abbrev>
                    </bold>
                  </td><td rowspan="1" colspan="1">
                    <abbrev xmlns:xlink="http://www.w3.org/1999/xlink" xlink:title="non-available data" id="ABBRID0E1QAG" xlink:type="simple">n/a</abbrev>
                  </td><td rowspan="1" colspan="1">
                    <abbrev xmlns:xlink="http://www.w3.org/1999/xlink" xlink:title="non-available data" id="ABBRID0ECRAG" xlink:type="simple">n/a</abbrev>
                  </td><td rowspan="1" colspan="1">
                    <xref ref-type="bibr" rid="B74">Thomas and Hedges (2006)</xref>
                  </td></tr><tr><td rowspan="1" colspan="1">
                    <italic>
                      <tp:taxon-name><tp:taxon-name-part taxon-name-part-type="genus" reg="Amphisbaena">A.</tp:taxon-name-part><tp:taxon-name-part taxon-name-part-type="species" reg="cegei">cegei</tp:taxon-name-part></tp:taxon-name>
                    </italic>
                  </td><td rowspan="1" colspan="1">4</td><td rowspan="1" colspan="1">distinct and paired</td><td rowspan="1" colspan="1">198</td><td rowspan="1" colspan="1">
                    <bold>22</bold>
                  </td><td rowspan="1" colspan="1">
                    <bold>7</bold>
                  </td><td rowspan="1" colspan="1">21–22</td><td rowspan="1" colspan="1">
                    <bold>22–23</bold>
                  </td><td rowspan="1" colspan="1">3</td><td rowspan="1" colspan="1">3</td><td rowspan="1" colspan="1">a</td><td rowspan="1" colspan="1">
                    <bold>
                      <abbrev xmlns:xlink="http://www.w3.org/1999/xlink" xlink:title="rounded" id="ABBRID0EKTAG" xlink:type="simple">rd</abbrev>
                    </bold>
                  </td><td rowspan="1" colspan="1">
                    <abbrev xmlns:xlink="http://www.w3.org/1999/xlink" xlink:title="non-available data" id="ABBRID0ESTAG" xlink:type="simple">n/a</abbrev>
                  </td><td rowspan="1" colspan="1">
                    <abbrev xmlns:xlink="http://www.w3.org/1999/xlink" xlink:title="non-available data" id="ABBRID0E1TAG" xlink:type="simple">n/a</abbrev>
                  </td><td rowspan="1" colspan="1">
                    <xref ref-type="bibr" rid="B41">Montero et al. (1997)</xref>
                  </td></tr><tr><td rowspan="1" colspan="1">
                    <italic>
                      <tp:taxon-name><tp:taxon-name-part taxon-name-part-type="genus" reg="Amphisbaena">A.</tp:taxon-name-part><tp:taxon-name-part taxon-name-part-type="species" reg="cubana">cubana</tp:taxon-name-part></tp:taxon-name>
                    </italic>
                  </td><td rowspan="1" colspan="1">4–6</td><td rowspan="1" colspan="1">
                    <bold>ocular and second <abbrev xmlns:xlink="http://www.w3.org/1999/xlink" xlink:title="supralabial" id="ABBRID0E6UAG" xlink:type="simple">SL</abbrev> fused</bold>
                  </td><td rowspan="1" colspan="1">199–218</td><td rowspan="1" colspan="1">10–16</td><td rowspan="1" colspan="1">6–9</td><td rowspan="1" colspan="1">12–16</td><td rowspan="1" colspan="1">14–18</td><td rowspan="1" colspan="1">3</td><td rowspan="1" colspan="1">3</td><td rowspan="1" colspan="1">a</td><td rowspan="1" colspan="1">
                    <bold>
                      <abbrev xmlns:xlink="http://www.w3.org/1999/xlink" xlink:title="rounded" id="ABBRID0EBWAG" xlink:type="simple">rd</abbrev>
                    </bold>
                  </td><td rowspan="1" colspan="1">
                    <abbrev xmlns:xlink="http://www.w3.org/1999/xlink" xlink:title="non-available data" id="ABBRID0EJWAG" xlink:type="simple">n/a</abbrev>
                  </td><td rowspan="1" colspan="1">
                    <abbrev xmlns:xlink="http://www.w3.org/1999/xlink" xlink:title="non-available data" id="ABBRID0ERWAG" xlink:type="simple">n/a</abbrev>
                  </td><td rowspan="1" colspan="1"><xref ref-type="bibr" rid="B22">Gans and Alexander (1962)</xref>; <xref ref-type="bibr" rid="B72">Thomas (1966)</xref></td></tr><tr><td rowspan="1" colspan="1">
                    <italic>
                      <tp:taxon-name><tp:taxon-name-part taxon-name-part-type="genus" reg="Amphisbaena">A.</tp:taxon-name-part><tp:taxon-name-part taxon-name-part-type="species" reg="cuiabana">cuiabana</tp:taxon-name-part></tp:taxon-name>
                    </italic>
                  </td><td rowspan="1" colspan="1">4</td><td rowspan="1" colspan="1">distinct and paired</td><td rowspan="1" colspan="1">
                    <bold>286–292</bold>
                  </td><td rowspan="1" colspan="1">
                    <bold>18–20</bold>
                  </td><td rowspan="1" colspan="1">
                    <bold>9–10</bold>
                  </td><td rowspan="1" colspan="1">
                    <bold>14</bold>
                  </td><td rowspan="1" colspan="1">16</td><td rowspan="1" colspan="1">3</td><td rowspan="1" colspan="1">3</td><td rowspan="1" colspan="1">a</td><td rowspan="1" colspan="1">
                    <bold>
                      <abbrev xmlns:xlink="http://www.w3.org/1999/xlink" xlink:title="rounded" id="ABBRID0E6YAG" xlink:type="simple">rd</abbrev>
                    </bold>
                  </td><td rowspan="1" colspan="1">
                    <bold>p</bold>
                  </td><td rowspan="1" colspan="1">a</td><td rowspan="1" colspan="1">
                    <xref ref-type="bibr" rid="B66">Strüssmann and Carvalho (2001)</xref>
                  </td></tr><tr><td rowspan="1" colspan="1">
                    <italic>
                      <tp:taxon-name><tp:taxon-name-part taxon-name-part-type="genus" reg="Amphisbaena">A.</tp:taxon-name-part><tp:taxon-name-part taxon-name-part-type="species" reg="cunhai">cunhai</tp:taxon-name-part></tp:taxon-name>
                    </italic>
                  </td><td rowspan="1" colspan="1">4</td><td rowspan="1" colspan="1">distinct and paired</td><td rowspan="1" colspan="1">
                    <bold>226–239</bold>
                  </td><td rowspan="1" colspan="1">
                    <bold>25–26</bold>
                  </td><td rowspan="1" colspan="1">
                    <bold>a</bold>
                  </td><td rowspan="1" colspan="1">14–16</td><td rowspan="1" colspan="1">14–18</td><td rowspan="1" colspan="1">3</td><td rowspan="1" colspan="1">3</td><td rowspan="1" colspan="1">
                    <bold>p</bold>
                  </td><td rowspan="1" colspan="1">
                    <bold>
                      <abbrev xmlns:xlink="http://www.w3.org/1999/xlink" xlink:title="rounded" id="ABBRID0ET2AG" xlink:type="simple">rd</abbrev>
                    </bold>
                  </td><td rowspan="1" colspan="1">a</td><td rowspan="1" colspan="1">a</td><td rowspan="1" colspan="1">
                    <xref ref-type="bibr" rid="B34">Hoogmoed and Ávila-Pires (1991)</xref>
                  </td></tr><tr><td rowspan="1" colspan="1">
                    <italic>
                      <tp:taxon-name><tp:taxon-name-part taxon-name-part-type="genus" reg="Amphisbaena">A.</tp:taxon-name-part><tp:taxon-name-part taxon-name-part-type="species" reg="darwini">darwini</tp:taxon-name-part></tp:taxon-name>
                    </italic>
                  </td><td rowspan="1" colspan="1">2–5</td><td rowspan="1" colspan="1">distinct and paired</td><td rowspan="1" colspan="1">174–195</td><td rowspan="1" colspan="1">
                    <bold>19–25</bold>
                  </td><td rowspan="1" colspan="1">
                    <bold>7–10</bold>
                  </td><td rowspan="1" colspan="1">13–19</td><td rowspan="1" colspan="1">16–23</td><td rowspan="1" colspan="1">3</td><td rowspan="1" colspan="1">3</td><td rowspan="1" colspan="1">
                    <abbrev xmlns:xlink="http://www.w3.org/1999/xlink" xlink:title="non-available data" id="ABBRID0E14AG" xlink:type="simple">n/a</abbrev>
                  </td><td rowspan="1" colspan="1">
                    <bold>
                      <abbrev xmlns:xlink="http://www.w3.org/1999/xlink" xlink:title="rounded" id="ABBRID0ED5AG" xlink:type="simple">rd</abbrev>
                    </bold>
                  </td><td rowspan="1" colspan="1">a</td><td rowspan="1" colspan="1">a</td><td rowspan="1" colspan="1">
                    <xref ref-type="bibr" rid="B48">Perez et al. (2012)</xref>
                  </td></tr><tr><td rowspan="1" colspan="1">
                    <italic>
                      <tp:taxon-name><tp:taxon-name-part taxon-name-part-type="genus" reg="Amphisbaena">A.</tp:taxon-name-part><tp:taxon-name-part taxon-name-part-type="species" reg="elbakyanae">elbakyanae</tp:taxon-name-part></tp:taxon-name>
                    </italic>
                  </td><td rowspan="1" colspan="1">4</td><td rowspan="1" colspan="1">distinct and paired</td><td rowspan="1" colspan="1">
                    <bold>245–257</bold>
                  </td><td rowspan="1" colspan="1">
                    <bold>20–24</bold>
                  </td><td rowspan="1" colspan="1">6–7</td><td rowspan="1" colspan="1">
                    <bold>13–15</bold>
                  </td><td rowspan="1" colspan="1">16–18</td><td rowspan="1" colspan="1">3</td><td rowspan="1" colspan="1">3</td><td rowspan="1" colspan="1">
                    <bold>p</bold>
                  </td><td rowspan="1" colspan="1">
                    <bold>
                      <abbrev xmlns:xlink="http://www.w3.org/1999/xlink" xlink:title="rounded" id="ABBRID0EUABG" xlink:type="simple">rd</abbrev>
                    </bold>
                  </td><td rowspan="1" colspan="1">
                    <bold>p</bold>
                  </td><td rowspan="1" colspan="1">a</td><td rowspan="1" colspan="1">Torres-Ramírez et al. (2022)</td></tr><tr><td rowspan="1" colspan="1">
                    <italic>
                      <tp:taxon-name><tp:taxon-name-part taxon-name-part-type="genus" reg="Amphisbaena">A.</tp:taxon-name-part><tp:taxon-name-part taxon-name-part-type="species" reg="fenestrata">fenestrata</tp:taxon-name-part></tp:taxon-name>
                    </italic>
                  </td><td rowspan="1" colspan="1">4</td><td rowspan="1" colspan="1">distinct and paired</td><td rowspan="1" colspan="1">
                    <bold>236–249</bold>
                  </td><td rowspan="1" colspan="1">12–14</td><td rowspan="1" colspan="1">
                    <bold>a</bold>
                  </td><td rowspan="1" colspan="1">
                    <bold>13–14</bold>
                  </td><td rowspan="1" colspan="1">14–16</td><td rowspan="1" colspan="1">3</td><td rowspan="1" colspan="1">3</td><td rowspan="1" colspan="1">
                    <bold>p</bold>
                  </td><td rowspan="1" colspan="1">
                    <bold>
                      <abbrev xmlns:xlink="http://www.w3.org/1999/xlink" xlink:title="rounded" id="ABBRID0EDDBG" xlink:type="simple">rd</abbrev>
                    </bold>
                  </td><td rowspan="1" colspan="1">
                    <abbrev xmlns:xlink="http://www.w3.org/1999/xlink" xlink:title="non-available data" id="ABBRID0ELDBG" xlink:type="simple">n/a</abbrev>
                  </td><td rowspan="1" colspan="1">
                    <abbrev xmlns:xlink="http://www.w3.org/1999/xlink" xlink:title="non-available data" id="ABBRID0ETDBG" xlink:type="simple">n/a</abbrev>
                  </td><td rowspan="1" colspan="1">
                    <xref ref-type="bibr" rid="B22">Gans and Alexander (1962</xref>
                  </td></tr><tr><td rowspan="1" colspan="1">
                    <italic>
                      <tp:taxon-name><tp:taxon-name-part taxon-name-part-type="genus" reg="Amphisbaena">A.</tp:taxon-name-part><tp:taxon-name-part taxon-name-part-type="species" reg="frontalis">frontalis</tp:taxon-name-part></tp:taxon-name>
                    </italic>
                  </td><td rowspan="1" colspan="1">0–4</td><td rowspan="1" colspan="1">distinct and paired</td><td rowspan="1" colspan="1">
                    <bold>235–275</bold>
                  </td><td rowspan="1" colspan="1">
                    <bold>23–29</bold>
                  </td><td rowspan="1" colspan="1">5–7</td><td rowspan="1" colspan="1">14–18</td><td rowspan="1" colspan="1">14–16</td><td rowspan="1" colspan="1">3</td><td rowspan="1" colspan="1">3</td><td rowspan="1" colspan="1">a</td><td rowspan="1" colspan="1">
                    <bold>
                      <abbrev xmlns:xlink="http://www.w3.org/1999/xlink" xlink:title="rounded" id="ABBRID0EYFBG" xlink:type="simple">rd</abbrev>
                    </bold>
                  </td><td rowspan="1" colspan="1">a</td><td rowspan="1" colspan="1">a</td><td rowspan="1" colspan="1">
                    <xref ref-type="bibr" rid="B59">Ribeiro-Júnior et al. (2022)</xref>
                  </td></tr><tr><td rowspan="1" colspan="1">
                    <italic>
                      <tp:taxon-name><tp:taxon-name-part taxon-name-part-type="genus" reg="Amphisbaena">A.</tp:taxon-name-part><tp:taxon-name-part taxon-name-part-type="species" reg="gonavensis">gonavensis</tp:taxon-name-part></tp:taxon-name>
                    </italic>
                  </td><td rowspan="1" colspan="1">4</td><td rowspan="1" colspan="1">distinct and paired</td><td rowspan="1" colspan="1">
                    <bold>214–225</bold>
                  </td><td rowspan="1" colspan="1">10–13</td><td rowspan="1" colspan="1">
                    <bold>a</bold>
                  </td><td rowspan="1" colspan="1">15–18</td><td rowspan="1" colspan="1">
                    <bold>22–25</bold>
                  </td><td rowspan="1" colspan="1">3</td><td rowspan="1" colspan="1">3</td><td rowspan="1" colspan="1">
                    <bold>p</bold>
                  </td><td rowspan="1" colspan="1">
                    <bold>
                      <abbrev xmlns:xlink="http://www.w3.org/1999/xlink" xlink:title="rounded" id="ABBRID0EJIBG" xlink:type="simple">rd</abbrev>
                    </bold>
                  </td><td rowspan="1" colspan="1">
                    <abbrev xmlns:xlink="http://www.w3.org/1999/xlink" xlink:title="non-available data" id="ABBRID0ERIBG" xlink:type="simple">n/a</abbrev>
                  </td><td rowspan="1" colspan="1">
                    <abbrev xmlns:xlink="http://www.w3.org/1999/xlink" xlink:title="non-available data" id="ABBRID0EZIBG" xlink:type="simple">n/a</abbrev>
                  </td><td rowspan="1" colspan="1">
                    <xref ref-type="bibr" rid="B22">Gans and Alexander (1962)</xref>
                  </td></tr><tr><td rowspan="1" colspan="1">
                    <italic>
                      <tp:taxon-name><tp:taxon-name-part taxon-name-part-type="genus" reg="Amphisbaena">A.</tp:taxon-name-part><tp:taxon-name-part taxon-name-part-type="species" reg="gracilis">gracilis</tp:taxon-name-part></tp:taxon-name>
                    </italic>
                  </td><td rowspan="1" colspan="1">4</td><td rowspan="1" colspan="1">distinct and paired</td><td rowspan="1" colspan="1">
                    <bold>224–248</bold>
                  </td><td rowspan="1" colspan="1">
                    <bold>21–24</bold>
                  </td><td rowspan="1" colspan="1">6–7</td><td rowspan="1" colspan="1">13–16</td><td rowspan="1" colspan="1">14–17</td><td rowspan="1" colspan="1">3</td><td rowspan="1" colspan="1">3</td><td rowspan="1" colspan="1">
                    <bold>p</bold>
                  </td><td rowspan="1" colspan="1">
                    <bold>
                      <abbrev xmlns:xlink="http://www.w3.org/1999/xlink" xlink:title="rounded" id="ABBRID0EBLBG" xlink:type="simple">rd</abbrev>
                    </bold>
                  </td><td rowspan="1" colspan="1">
                    <bold>p</bold>
                  </td><td rowspan="1" colspan="1">a</td><td rowspan="1" colspan="1">Gonzales-Sponga and Gans (1971)</td></tr><tr><td rowspan="1" colspan="1">
                    <italic>
                      <tp:taxon-name><tp:taxon-name-part taxon-name-part-type="genus" reg="Amphisbaena">A.</tp:taxon-name-part><tp:taxon-name-part taxon-name-part-type="species" reg="hastata">hastata</tp:taxon-name-part></tp:taxon-name>
                    </italic>
                  </td><td rowspan="1" colspan="1">4</td><td rowspan="1" colspan="1">distinct and paired</td><td rowspan="1" colspan="1">
                    <bold>266–273</bold>
                  </td><td rowspan="1" colspan="1">
                    <bold>40</bold>
                  </td><td rowspan="1" colspan="1">
                    <bold>a</bold>
                  </td><td rowspan="1" colspan="1">18</td><td rowspan="1" colspan="1">16</td><td rowspan="1" colspan="1">3</td><td rowspan="1" colspan="1">3</td><td rowspan="1" colspan="1">a</td><td rowspan="1" colspan="1">
                    <bold>
                      <abbrev xmlns:xlink="http://www.w3.org/1999/xlink" xlink:title="rounded" id="ABBRID0ENNBG" xlink:type="simple">rd</abbrev>
                    </bold>
                  </td><td rowspan="1" colspan="1">a</td><td rowspan="1" colspan="1">p</td><td rowspan="1" colspan="1">
                    <xref ref-type="bibr" rid="B77">Vanzolini (1991)</xref>
                  </td></tr><tr><td rowspan="1" colspan="1">
                    <italic>
                      <tp:taxon-name><tp:taxon-name-part taxon-name-part-type="genus" reg="Amphisbaena">A.</tp:taxon-name-part><tp:taxon-name-part taxon-name-part-type="species" reg="heathi">heathi</tp:taxon-name-part></tp:taxon-name>
                    </italic>
                  </td><td rowspan="1" colspan="1">4</td><td rowspan="1" colspan="1">distinct and paired</td><td rowspan="1" colspan="1">183–187</td><td rowspan="1" colspan="1">
                    <abbrev xmlns:xlink="http://www.w3.org/1999/xlink" xlink:title="non-available data" id="ABBRID0E3OBG" xlink:type="simple">n/a</abbrev>
                  </td><td rowspan="1" colspan="1">
                    <bold>7–8</bold>
                  </td><td rowspan="1" colspan="1">
                    <bold>12</bold>
                  </td><td rowspan="1" colspan="1">18–20</td><td rowspan="1" colspan="1">3</td><td rowspan="1" colspan="1">3</td><td rowspan="1" colspan="1">a</td><td rowspan="1" colspan="1">
                    <bold>
                      <abbrev xmlns:xlink="http://www.w3.org/1999/xlink" xlink:title="rounded" id="ABBRID0E4PBG" xlink:type="simple">rd</abbrev>
                    </bold>
                  </td><td rowspan="1" colspan="1">a</td><td rowspan="1" colspan="1">a</td><td rowspan="1" colspan="1">
                    <xref ref-type="bibr" rid="B19">Gans (1965b)</xref>
                  </td></tr><tr><td rowspan="1" colspan="1">
                    <italic>
                      <tp:taxon-name><tp:taxon-name-part taxon-name-part-type="genus" reg="Amphisbaena">A.</tp:taxon-name-part><tp:taxon-name-part taxon-name-part-type="species" reg="hogei">hogei</tp:taxon-name-part></tp:taxon-name>
                    </italic>
                  </td><td rowspan="1" colspan="1">4</td><td rowspan="1" colspan="1">distinct and paired</td><td rowspan="1" colspan="1">177–191</td><td rowspan="1" colspan="1">15–19</td><td rowspan="1" colspan="1">4–7</td><td rowspan="1" colspan="1">
                    <bold>10–13</bold>
                  </td><td rowspan="1" colspan="1">14–18</td><td rowspan="1" colspan="1">3</td><td rowspan="1" colspan="1">3</td><td rowspan="1" colspan="1">
                    <bold>p</bold>
                  </td><td rowspan="1" colspan="1">
                    <bold>
                      <abbrev xmlns:xlink="http://www.w3.org/1999/xlink" xlink:title="rounded" id="ABBRID0EISBG" xlink:type="simple">rd</abbrev>
                    </bold>
                  </td><td rowspan="1" colspan="1">a</td><td rowspan="1" colspan="1">a</td><td rowspan="1" colspan="1"><xref ref-type="bibr" rid="B20">Gans (1966)</xref>; <xref ref-type="bibr" rid="B76">Vanzolini (1950)</xref></td></tr><tr><td rowspan="1" colspan="1">
                    <italic>
                      <tp:taxon-name><tp:taxon-name-part taxon-name-part-type="genus" reg="Amphisbaena">A.</tp:taxon-name-part><tp:taxon-name-part taxon-name-part-type="species" reg="hoogmoedi">hoogmoedi</tp:taxon-name-part></tp:taxon-name>
                    </italic>
                  </td><td rowspan="1" colspan="1">4</td><td rowspan="1" colspan="1">distinct and paired</td><td rowspan="1" colspan="1">
                    <bold>247–252</bold>
                  </td><td rowspan="1" colspan="1">
                    <bold>27</bold>
                  </td><td rowspan="1" colspan="1">
                    <bold>7–8</bold>
                  </td><td rowspan="1" colspan="1">
                    <bold>22–24</bold>
                  </td><td rowspan="1" colspan="1">
                    <bold>19–21</bold>
                  </td><td rowspan="1" colspan="1">3</td><td rowspan="1" colspan="1">3</td><td rowspan="1" colspan="1">a</td><td rowspan="1" colspan="1">
                    <abbrev xmlns:xlink="http://www.w3.org/1999/xlink" xlink:title="slightly compressed" id="ABBRID0E5UBG" xlink:type="simple">sc</abbrev>
                  </td><td rowspan="1" colspan="1">a</td><td rowspan="1" colspan="1">a</td><td rowspan="1" colspan="1">
                    <xref ref-type="bibr" rid="B46">Oliveira et al. (2018)</xref>
                  </td></tr><tr><td rowspan="1" colspan="1">
                    <italic>
                      <tp:taxon-name><tp:taxon-name-part taxon-name-part-type="genus" reg="Amphisbaena">A.</tp:taxon-name-part><tp:taxon-name-part taxon-name-part-type="species" reg="hyporissor">hyporissor</tp:taxon-name-part></tp:taxon-name>
                    </italic>
                  </td><td rowspan="1" colspan="1">4</td><td rowspan="1" colspan="1">distinct and paired</td><td rowspan="1" colspan="1">199–227</td><td rowspan="1" colspan="1">16–21</td><td rowspan="1" colspan="1">5</td><td rowspan="1" colspan="1">14–18</td><td rowspan="1" colspan="1">
                    <bold>22–24</bold>
                  </td><td rowspan="1" colspan="1">3</td><td rowspan="1" colspan="1">3</td><td rowspan="1" colspan="1">
                    <bold>p</bold>
                  </td><td rowspan="1" colspan="1">
                    <bold>
                      <abbrev xmlns:xlink="http://www.w3.org/1999/xlink" xlink:title="rounded" id="ABBRID0EJXBG" xlink:type="simple">rd</abbrev>
                    </bold>
                  </td><td rowspan="1" colspan="1">
                    <abbrev xmlns:xlink="http://www.w3.org/1999/xlink" xlink:title="non-available data" id="ABBRID0ERXBG" xlink:type="simple">n/a</abbrev>
                  </td><td rowspan="1" colspan="1">
                    <abbrev xmlns:xlink="http://www.w3.org/1999/xlink" xlink:title="non-available data" id="ABBRID0EZXBG" xlink:type="simple">n/a</abbrev>
                  </td><td rowspan="1" colspan="1"><xref ref-type="bibr" rid="B71">Thomas (1965)</xref>; <xref ref-type="bibr" rid="B74">Thomas and Hedges (2006)</xref></td></tr><tr><td rowspan="1" colspan="1">
                    <italic>
                      <tp:taxon-name><tp:taxon-name-part taxon-name-part-type="genus" reg="Amphisbaena">A.</tp:taxon-name-part><tp:taxon-name-part taxon-name-part-type="species" reg="innocens">innocens</tp:taxon-name-part></tp:taxon-name>
                    </italic>
                  </td><td rowspan="1" colspan="1">4</td><td rowspan="1" colspan="1">distinct and paired</td><td rowspan="1" colspan="1">185–220</td><td rowspan="1" colspan="1">11–14</td><td rowspan="1" colspan="1">
                    <bold>a</bold>
                  </td><td rowspan="1" colspan="1">13–16</td><td rowspan="1" colspan="1">18–21</td><td rowspan="1" colspan="1">3</td><td rowspan="1" colspan="1">3</td><td rowspan="1" colspan="1">a</td><td rowspan="1" colspan="1">
                    <bold>
                      <abbrev xmlns:xlink="http://www.w3.org/1999/xlink" xlink:title="rounded" id="ABBRID0E5ZBG" xlink:type="simple">rd</abbrev>
                    </bold>
                  </td><td rowspan="1" colspan="1">
                    <abbrev xmlns:xlink="http://www.w3.org/1999/xlink" xlink:title="non-available data" id="ABBRID0EG1BG" xlink:type="simple">n/a</abbrev>
                  </td><td rowspan="1" colspan="1">
                    <abbrev xmlns:xlink="http://www.w3.org/1999/xlink" xlink:title="non-available data" id="ABBRID0EO1BG" xlink:type="simple">n/a</abbrev>
                  </td><td rowspan="1" colspan="1"><xref ref-type="bibr" rid="B22">Gans and Alexander (1962)</xref>; <xref ref-type="bibr" rid="B73">Thomas and Hedges (1998)</xref></td></tr><tr><td rowspan="1" colspan="1">
                    <italic>
                      <tp:taxon-name><tp:taxon-name-part taxon-name-part-type="genus" reg="Amphisbaena">A.</tp:taxon-name-part><tp:taxon-name-part taxon-name-part-type="species" reg="kingi">kingi</tp:taxon-name-part></tp:taxon-name>
                    </italic>
                  </td><td rowspan="1" colspan="1">4</td><td rowspan="1" colspan="1">distinct and paired</td><td rowspan="1" colspan="1">
                    <bold>214–244</bold>
                  </td><td rowspan="1" colspan="1">15–23</td><td rowspan="1" colspan="1">
                    <bold>7</bold>
                  </td><td rowspan="1" colspan="1">12–19</td><td rowspan="1" colspan="1">14–22</td><td rowspan="1" colspan="1">3</td><td rowspan="1" colspan="1">3</td><td rowspan="1" colspan="1">
                    <bold>p</bold>
                  </td><td rowspan="1" colspan="1">
                    <bold>
                      <abbrev xmlns:xlink="http://www.w3.org/1999/xlink" xlink:title="compressed" id="ABBRID0EZ3BG" xlink:type="simple">cp</abbrev>
                    </bold>
                  </td><td rowspan="1" colspan="1">a</td><td rowspan="1" colspan="1">a</td><td rowspan="1" colspan="1"><xref ref-type="bibr" rid="B26">Gans and Rhodes (1964)</xref>; <xref ref-type="bibr" rid="B46">Oliveira et al. (2018)</xref></td></tr><tr><td rowspan="1" colspan="1">
                    <italic>
                      <tp:taxon-name><tp:taxon-name-part taxon-name-part-type="genus" reg="Amphisbaena">A.</tp:taxon-name-part><tp:taxon-name-part taxon-name-part-type="species" reg="kraoh">kraoh</tp:taxon-name-part></tp:taxon-name>
                    </italic>
                  </td><td rowspan="1" colspan="1">4–6</td><td rowspan="1" colspan="1">distinct and paired</td><td rowspan="1" colspan="1">
                    <bold>270–281</bold>
                  </td><td rowspan="1" colspan="1">15</td><td rowspan="1" colspan="1">5</td><td rowspan="1" colspan="1">
                    <bold>28</bold>
                  </td><td rowspan="1" colspan="1">
                    <bold>24–27</bold>
                  </td><td rowspan="1" colspan="1">3</td><td rowspan="1" colspan="1">3</td><td rowspan="1" colspan="1">
                    <abbrev xmlns:xlink="http://www.w3.org/1999/xlink" xlink:title="non-available data" id="ABBRID0EG6BG" xlink:type="simple">n/a</abbrev>
                  </td><td rowspan="1" colspan="1">
                    <abbrev xmlns:xlink="http://www.w3.org/1999/xlink" xlink:title="slightly compressed" id="ABBRID0EO6BG" xlink:type="simple">sc</abbrev>
                  </td><td rowspan="1" colspan="1">
                    <abbrev xmlns:xlink="http://www.w3.org/1999/xlink" xlink:title="non-available data" id="ABBRID0EW6BG" xlink:type="simple">n/a</abbrev>
                  </td><td rowspan="1" colspan="1">
                    <abbrev xmlns:xlink="http://www.w3.org/1999/xlink" xlink:title="non-available data" id="ABBRID0E56BG" xlink:type="simple">n/a</abbrev>
                  </td><td rowspan="1" colspan="1">
                    <xref ref-type="bibr" rid="B46">Oliveira et al. (2018)</xref>
                  </td></tr><tr><td rowspan="1" colspan="1">
                    <italic>
                      <tp:taxon-name><tp:taxon-name-part taxon-name-part-type="genus" reg="Amphisbaena">A.</tp:taxon-name-part><tp:taxon-name-part taxon-name-part-type="species" reg="leali">leali</tp:taxon-name-part></tp:taxon-name>
                    </italic>
                  </td><td rowspan="1" colspan="1">4</td><td rowspan="1" colspan="1">distinct and paired</td><td rowspan="1" colspan="1">188–206</td><td rowspan="1" colspan="1">
                    <bold>17–20</bold>
                  </td><td rowspan="1" colspan="1">6</td><td rowspan="1" colspan="1">14–16</td><td rowspan="1" colspan="1">20–22</td><td rowspan="1" colspan="1">3</td><td rowspan="1" colspan="1">3</td><td rowspan="1" colspan="1">a</td><td rowspan="1" colspan="1">
                    <bold>
                      <abbrev xmlns:xlink="http://www.w3.org/1999/xlink" xlink:title="rounded" id="ABBRID0EBCAI" xlink:type="simple">rd</abbrev>
                    </bold>
                  </td><td rowspan="1" colspan="1">
                    <abbrev xmlns:xlink="http://www.w3.org/1999/xlink" xlink:title="non-available data" id="ABBRID0EJCAI" xlink:type="simple">n/a</abbrev>
                  </td><td rowspan="1" colspan="1">
                    <abbrev xmlns:xlink="http://www.w3.org/1999/xlink" xlink:title="non-available data" id="ABBRID0ERCAI" xlink:type="simple">n/a</abbrev>
                  </td><td rowspan="1" colspan="1">
                    <xref ref-type="bibr" rid="B74">Thomas and Hedges (2006)</xref>
                  </td></tr><tr><td rowspan="1" colspan="1">
                    <italic>
                      <tp:taxon-name><tp:taxon-name-part taxon-name-part-type="genus" reg="Amphisbaena">A.</tp:taxon-name-part><tp:taxon-name-part taxon-name-part-type="species" reg="lumbricalis">lumbricalis</tp:taxon-name-part></tp:taxon-name>
                    </italic>
                  </td><td rowspan="1" colspan="1">2–6</td><td rowspan="1" colspan="1">distinct and paired</td><td rowspan="1" colspan="1">
                    <bold>225–247</bold>
                  </td><td rowspan="1" colspan="1">
                    <bold>20–26</bold>
                  </td><td rowspan="1" colspan="1">
                    <bold>a</bold>
                  </td><td rowspan="1" colspan="1">12–16</td><td rowspan="1" colspan="1">16–20</td><td rowspan="1" colspan="1">3</td><td rowspan="1" colspan="1">3</td><td rowspan="1" colspan="1">
                    <abbrev xmlns:xlink="http://www.w3.org/1999/xlink" xlink:title="non-available data" id="ABBRID0EVEAI" xlink:type="simple">n/a</abbrev>
                  </td><td rowspan="1" colspan="1">
                    <bold>
                      <abbrev xmlns:xlink="http://www.w3.org/1999/xlink" xlink:title="rounded" id="ABBRID0E5EAI" xlink:type="simple">rd</abbrev>
                    </bold>
                  </td><td rowspan="1" colspan="1">a</td><td rowspan="1" colspan="1">a</td><td rowspan="1" colspan="1">
                    <xref ref-type="bibr" rid="B80">Vanzolini (1996)</xref>
                  </td></tr><tr><td rowspan="1" colspan="1">
                    <italic>
                      <tp:taxon-name><tp:taxon-name-part taxon-name-part-type="genus" reg="Amphisbaena">A.</tp:taxon-name-part><tp:taxon-name-part taxon-name-part-type="species" reg="manni">manni</tp:taxon-name-part></tp:taxon-name>
                    </italic>
                  </td><td rowspan="1" colspan="1">4–9</td><td rowspan="1" colspan="1">distinct and paired</td><td rowspan="1" colspan="1">
                    <bold>209–243</bold>
                  </td><td rowspan="1" colspan="1">
                    <bold>17–22</bold>
                  </td><td rowspan="1" colspan="1">5–7</td><td rowspan="1" colspan="1">12–16</td><td rowspan="1" colspan="1">14–20</td><td rowspan="1" colspan="1">3</td><td rowspan="1" colspan="1">3</td><td rowspan="1" colspan="1">a</td><td rowspan="1" colspan="1">
                    <bold>
                      <abbrev xmlns:xlink="http://www.w3.org/1999/xlink" xlink:title="rounded" id="ABBRID0EJHAI" xlink:type="simple">rd</abbrev>
                    </bold>
                  </td><td rowspan="1" colspan="1">
                    <abbrev xmlns:xlink="http://www.w3.org/1999/xlink" xlink:title="non-available data" id="ABBRID0ERHAI" xlink:type="simple">n/a</abbrev>
                  </td><td rowspan="1" colspan="1">
                    <abbrev xmlns:xlink="http://www.w3.org/1999/xlink" xlink:title="non-available data" id="ABBRID0EZHAI" xlink:type="simple">n/a</abbrev>
                  </td><td rowspan="1" colspan="1">
                    <xref ref-type="bibr" rid="B22">Gans and Alexander (1962)</xref>
                  </td></tr><tr><td rowspan="1" colspan="1">
                    <italic>
                      <tp:taxon-name><tp:taxon-name-part taxon-name-part-type="genus" reg="Amphisbaena">A.</tp:taxon-name-part><tp:taxon-name-part taxon-name-part-type="species" reg="medemi">medemi</tp:taxon-name-part></tp:taxon-name>
                    </italic>
                  </td><td rowspan="1" colspan="1">4</td><td rowspan="1" colspan="1">distinct and paired</td><td rowspan="1" colspan="1">
                    <bold>230–235</bold>
                  </td><td rowspan="1" colspan="1">
                    <bold>17–18</bold>
                  </td><td rowspan="1" colspan="1">5–7</td><td rowspan="1" colspan="1">16</td><td rowspan="1" colspan="1">18</td><td rowspan="1" colspan="1">3</td><td rowspan="1" colspan="1">3</td><td rowspan="1" colspan="1">a</td><td rowspan="1" colspan="1">
                    <bold>
                      <abbrev xmlns:xlink="http://www.w3.org/1999/xlink" xlink:title="rounded" id="ABBRID0E5JAI" xlink:type="simple">rd</abbrev>
                    </bold>
                  </td><td rowspan="1" colspan="1">a</td><td rowspan="1" colspan="1">
                    <bold>p</bold>
                  </td><td rowspan="1" colspan="1">
                    <xref ref-type="bibr" rid="B25">Gans and Mather (1977)</xref>
                  </td></tr><tr><td rowspan="1" colspan="1">
                    <italic>
                      <tp:taxon-name><tp:taxon-name-part taxon-name-part-type="genus" reg="Amphisbaena">A.</tp:taxon-name-part><tp:taxon-name-part taxon-name-part-type="species" reg="metallurga">metallurga</tp:taxon-name-part></tp:taxon-name>
                    </italic>
                  </td><td rowspan="1" colspan="1">2–4</td><td rowspan="1" colspan="1">distinct and paired</td><td rowspan="1" colspan="1">185–199</td><td rowspan="1" colspan="1">
                    <bold>23–25</bold>
                  </td><td rowspan="1" colspan="1">
                    <bold>7–9</bold>
                  </td><td rowspan="1" colspan="1">
                    <bold>12–14</bold>
                  </td><td rowspan="1" colspan="1">14–16</td><td rowspan="1" colspan="1">3</td><td rowspan="1" colspan="1">3</td><td rowspan="1" colspan="1"><bold>p</bold> or a</td><td rowspan="1" colspan="1">
                    <bold>
                      <abbrev xmlns:xlink="http://www.w3.org/1999/xlink" xlink:title="rounded" id="ABBRID0ESMAI" xlink:type="simple">rd</abbrev>
                    </bold>
                  </td><td rowspan="1" colspan="1">a</td><td rowspan="1" colspan="1">a</td><td rowspan="1" colspan="1">
                    <xref ref-type="bibr" rid="B6">Costa et al. (2019)</xref>
                  </td></tr><tr><td rowspan="1" colspan="1">
                    <italic>
                      <tp:taxon-name><tp:taxon-name-part taxon-name-part-type="genus" reg="Amphisbaena">A.</tp:taxon-name-part><tp:taxon-name-part taxon-name-part-type="species" reg="mongoyo">mongoyo</tp:taxon-name-part></tp:taxon-name>
                    </italic>
                  </td><td rowspan="1" colspan="1">4</td><td rowspan="1" colspan="1">distinct and paired</td><td rowspan="1" colspan="1">
                    <bold>208</bold>
                  </td><td rowspan="1" colspan="1">
                    <bold>25</bold>
                  </td><td rowspan="1" colspan="1">
                    <bold>10</bold>
                  </td><td rowspan="1" colspan="1">
                    <bold>14</bold>
                  </td><td rowspan="1" colspan="1">16</td><td rowspan="1" colspan="1">3</td><td rowspan="1" colspan="1">3</td><td rowspan="1" colspan="1">a</td><td rowspan="1" colspan="1">
                    <bold>
                      <abbrev xmlns:xlink="http://www.w3.org/1999/xlink" xlink:title="rounded" id="ABBRID0EDPAI" xlink:type="simple">rd</abbrev>
                    </bold>
                  </td><td rowspan="1" colspan="1">a</td><td rowspan="1" colspan="1">a</td><td rowspan="1" colspan="1">
                    <xref ref-type="bibr" rid="B70">Teixeira Junior et al. (2019)</xref>
                  </td></tr><tr><td rowspan="1" colspan="1">
                    <italic>
                      <tp:taxon-name><tp:taxon-name-part taxon-name-part-type="genus" reg="Amphisbaena">A.</tp:taxon-name-part><tp:taxon-name-part taxon-name-part-type="species" reg="munoai">munoai</tp:taxon-name-part></tp:taxon-name>
                    </italic>
                  </td><td rowspan="1" colspan="1">4</td><td rowspan="1" colspan="1">distinct and paired</td><td rowspan="1" colspan="1">
                    <bold>202–218</bold>
                  </td><td rowspan="1" colspan="1">
                    <bold>18–23</bold>
                  </td><td rowspan="1" colspan="1">5–9</td><td rowspan="1" colspan="1">
                    <bold>10–14</bold>
                  </td><td rowspan="1" colspan="1">13–18</td><td rowspan="1" colspan="1">3</td><td rowspan="1" colspan="1">3</td><td rowspan="1" colspan="1">
                    <bold>p</bold>
                  </td><td rowspan="1" colspan="1">
                    <bold>
                      <abbrev xmlns:xlink="http://www.w3.org/1999/xlink" xlink:title="rounded" id="ABBRID0EURAI" xlink:type="simple">rd</abbrev>
                    </bold>
                  </td><td rowspan="1" colspan="1">a</td><td rowspan="1" colspan="1">a</td><td rowspan="1" colspan="1">
                    <xref ref-type="bibr" rid="B47">Perez and Borges-Martins (2019)</xref>
                  </td></tr><tr><td rowspan="1" colspan="1">
                    <italic>
                      <tp:taxon-name><tp:taxon-name-part taxon-name-part-type="genus" reg="Amphisbaena">A.</tp:taxon-name-part><tp:taxon-name-part taxon-name-part-type="species" reg="myersi">myersi</tp:taxon-name-part></tp:taxon-name>
                    </italic>
                  </td><td rowspan="1" colspan="1">4</td><td rowspan="1" colspan="1">distinct and paired</td><td rowspan="1" colspan="1">
                    <bold>221</bold>
                  </td><td rowspan="1" colspan="1">
                    <bold>28</bold>
                  </td><td rowspan="1" colspan="1">
                    <bold>8</bold>
                  </td><td rowspan="1" colspan="1">16</td><td rowspan="1" colspan="1">16</td><td rowspan="1" colspan="1">3</td><td rowspan="1" colspan="1">3</td><td rowspan="1" colspan="1">
                    <abbrev xmlns:xlink="http://www.w3.org/1999/xlink" xlink:title="non-available data" id="ABBRID0E5TAI" xlink:type="simple">n/a</abbrev>
                  </td><td rowspan="1" colspan="1">
                    <bold>
                      <abbrev xmlns:xlink="http://www.w3.org/1999/xlink" xlink:title="rounded" id="ABBRID0EHUAI" xlink:type="simple">rd</abbrev>
                    </bold>
                  </td><td rowspan="1" colspan="1">a</td><td rowspan="1" colspan="1">a</td><td rowspan="1" colspan="1">
                    <xref ref-type="bibr" rid="B33">Hoogmoed (1989)</xref>
                  </td></tr><tr><td rowspan="1" colspan="1">
                    <italic>
                      <tp:taxon-name><tp:taxon-name-part taxon-name-part-type="genus" reg="Amphisbaena">A.</tp:taxon-name-part><tp:taxon-name-part taxon-name-part-type="species" reg="nana">nana</tp:taxon-name-part></tp:taxon-name>
                    </italic>
                  </td><td rowspan="1" colspan="1">4</td><td rowspan="1" colspan="1">distinct and paired</td><td rowspan="1" colspan="1">195–216</td><td rowspan="1" colspan="1">
                    <bold>18–22</bold>
                  </td><td rowspan="1" colspan="1">
                    <bold>7–10</bold>
                  </td><td rowspan="1" colspan="1">
                    <bold>12–14</bold>
                  </td><td rowspan="1" colspan="1">14–17</td><td rowspan="1" colspan="1">3</td><td rowspan="1" colspan="1">3</td><td rowspan="1" colspan="1">
                    <bold>p</bold>
                  </td><td rowspan="1" colspan="1">
                    <bold>
                      <abbrev xmlns:xlink="http://www.w3.org/1999/xlink" xlink:title="rounded" id="ABBRID0EYWAI" xlink:type="simple">rd</abbrev>
                    </bold>
                  </td><td rowspan="1" colspan="1">
                    <abbrev xmlns:xlink="http://www.w3.org/1999/xlink" xlink:title="non-available data" id="ABBRID0EAXAI" xlink:type="simple">n/a</abbrev>
                  </td><td rowspan="1" colspan="1">
                    <abbrev xmlns:xlink="http://www.w3.org/1999/xlink" xlink:title="non-available data" id="ABBRID0EIXAI" xlink:type="simple">n/a</abbrev>
                  </td><td rowspan="1" colspan="1">
                    <xref ref-type="bibr" rid="B47">Perez and Borges-Martins (2019)</xref>
                  </td></tr><tr><td rowspan="1" colspan="1">
                    <italic>
                      <tp:taxon-name><tp:taxon-name-part taxon-name-part-type="genus" reg="Amphisbaena">A.</tp:taxon-name-part><tp:taxon-name-part taxon-name-part-type="species" reg="nigricauda">nigricauda</tp:taxon-name-part></tp:taxon-name>
                    </italic>
                  </td><td rowspan="1" colspan="1">4</td><td rowspan="1" colspan="1">distinct and paired</td><td rowspan="1" colspan="1">
                    <bold>222–226</bold>
                  </td><td rowspan="1" colspan="1">
                    <bold>19–24</bold>
                  </td><td rowspan="1" colspan="1">6–9</td><td rowspan="1" colspan="1">
                    <bold>10</bold>
                  </td><td rowspan="1" colspan="1">16</td><td rowspan="1" colspan="1">3</td><td rowspan="1" colspan="1">3</td><td rowspan="1" colspan="1">a</td><td rowspan="1" colspan="1">
                    <bold>
                      <abbrev xmlns:xlink="http://www.w3.org/1999/xlink" xlink:title="rounded" id="ABBRID0EQZAI" xlink:type="simple">rd</abbrev>
                    </bold>
                  </td><td rowspan="1" colspan="1">a</td><td rowspan="1" colspan="1">a</td><td rowspan="1" colspan="1">
                    <xref ref-type="bibr" rid="B20">Gans (1966)</xref>
                  </td></tr><tr><td rowspan="1" colspan="1">
                    <italic>
                      <tp:taxon-name><tp:taxon-name-part taxon-name-part-type="genus" reg="Amphisbaena">A.</tp:taxon-name-part><tp:taxon-name-part taxon-name-part-type="species" reg="occidentalis">occidentalis</tp:taxon-name-part></tp:taxon-name>
                    </italic>
                  </td><td rowspan="1" colspan="1">4</td><td rowspan="1" colspan="1">distinct and paired</td><td rowspan="1" colspan="1">
                    <bold>261–279</bold>
                  </td><td rowspan="1" colspan="1">
                    <bold>18–21</bold>
                  </td><td rowspan="1" colspan="1">
                    <bold>a</bold>
                  </td><td rowspan="1" colspan="1">16–19</td><td rowspan="1" colspan="1">
                    <bold>22–27</bold>
                  </td><td rowspan="1" colspan="1">
                    <bold>4</bold>
                  </td><td rowspan="1" colspan="1">
                    <bold>4</bold>
                  </td><td rowspan="1" colspan="1">
                    <bold>p</bold>
                  </td><td rowspan="1" colspan="1">
                    <bold>
                      <abbrev xmlns:xlink="http://www.w3.org/1999/xlink" xlink:title="rounded" id="ABBRID0EK3AI" xlink:type="simple">rd</abbrev>
                    </bold>
                  </td><td rowspan="1" colspan="1">
                    <bold>p</bold>
                  </td><td rowspan="1" colspan="1">
                    <bold>p</bold>
                  </td><td rowspan="1" colspan="1">
                    <xref ref-type="bibr" rid="B10">Gans (1961)</xref>
                  </td></tr><tr><td rowspan="1" colspan="1">
                    <italic>
                      <tp:taxon-name><tp:taxon-name-part taxon-name-part-type="genus" reg="Amphisbaena">A.</tp:taxon-name-part><tp:taxon-name-part taxon-name-part-type="species" reg="pericensis">pericensis</tp:taxon-name-part></tp:taxon-name>
                    </italic>
                  </td><td rowspan="1" colspan="1">4</td><td rowspan="1" colspan="1">distinct and paired</td><td rowspan="1" colspan="1">198–218</td><td rowspan="1" colspan="1">16–19</td><td rowspan="1" colspan="1">6–8</td><td rowspan="1" colspan="1">12–16</td><td rowspan="1" colspan="1">16–20</td><td rowspan="1" colspan="1">3</td><td rowspan="1" colspan="1">3</td><td rowspan="1" colspan="1">a</td><td rowspan="1" colspan="1">
                    <bold>
                      <abbrev xmlns:xlink="http://www.w3.org/1999/xlink" xlink:title="rounded" id="ABBRID0EV5AI" xlink:type="simple">rd</abbrev>
                    </bold>
                  </td><td rowspan="1" colspan="1">a</td><td rowspan="1" colspan="1">a</td><td rowspan="1" colspan="1">
                    <xref ref-type="bibr" rid="B13">Gans (1963a)</xref>
                  </td></tr><tr><td rowspan="1" colspan="1">
                    <italic>
                      <tp:taxon-name><tp:taxon-name-part taxon-name-part-type="genus" reg="Amphisbaena">A.</tp:taxon-name-part><tp:taxon-name-part taxon-name-part-type="species" reg="plumbea">plumbea</tp:taxon-name-part></tp:taxon-name>
                    </italic>
                  </td><td rowspan="1" colspan="1">4</td><td rowspan="1" colspan="1">distinct and paired</td><td rowspan="1" colspan="1">
                    <bold>233–282</bold>
                  </td><td rowspan="1" colspan="1">16–21</td><td rowspan="1" colspan="1">5–9</td><td rowspan="1" colspan="1">18–27</td><td rowspan="1" colspan="1">20–30</td><td rowspan="1" colspan="1">
                    <bold>4</bold>
                  </td><td rowspan="1" colspan="1">
                    <bold>4</bold>
                  </td><td rowspan="1" colspan="1">
                    <bold>p</bold>
                  </td><td rowspan="1" colspan="1">
                    <bold>
                      <abbrev xmlns:xlink="http://www.w3.org/1999/xlink" xlink:title="rounded" id="ABBRID0EGBBI" xlink:type="simple">rd</abbrev>
                    </bold>
                  </td><td rowspan="1" colspan="1">a</td><td rowspan="1" colspan="1">a</td><td rowspan="1" colspan="1">
                    <xref ref-type="bibr" rid="B24">Gans and Diefenbach (1972)</xref>
                  </td></tr><tr><td rowspan="1" colspan="1">
                    <italic>
                      <tp:taxon-name><tp:taxon-name-part taxon-name-part-type="genus" reg="Amphisbaena">A.</tp:taxon-name-part><tp:taxon-name-part taxon-name-part-type="species" reg="polygrammica">polygrammica</tp:taxon-name-part></tp:taxon-name>
                    </italic>
                  </td><td rowspan="1" colspan="1">4</td><td rowspan="1" colspan="1">distinct and paired</td><td rowspan="1" colspan="1">
                    <bold>270</bold>
                  </td><td rowspan="1" colspan="1">
                    <bold>20</bold>
                  </td><td rowspan="1" colspan="1">
                    <abbrev xmlns:xlink="http://www.w3.org/1999/xlink" xlink:title="non-available data" id="ABBRID0E5CBI" xlink:type="simple">n/a</abbrev>
                  </td><td rowspan="1" colspan="1">18</td><td rowspan="1" colspan="1">16</td><td rowspan="1" colspan="1">
                    <abbrev xmlns:xlink="http://www.w3.org/1999/xlink" xlink:title="non-available data" id="ABBRID0EMDBI" xlink:type="simple">n/a</abbrev>
                  </td><td rowspan="1" colspan="1">
                    <abbrev xmlns:xlink="http://www.w3.org/1999/xlink" xlink:title="non-available data" id="ABBRID0EUDBI" xlink:type="simple">n/a</abbrev>
                  </td><td rowspan="1" colspan="1">
                    <abbrev xmlns:xlink="http://www.w3.org/1999/xlink" xlink:title="non-available data" id="ABBRID0E3DBI" xlink:type="simple">n/a</abbrev>
                  </td><td rowspan="1" colspan="1">
                    <abbrev xmlns:xlink="http://www.w3.org/1999/xlink" xlink:title="non-available data" id="ABBRID0EEEBI" xlink:type="simple">n/a</abbrev>
                  </td><td rowspan="1" colspan="1">
                    <abbrev xmlns:xlink="http://www.w3.org/1999/xlink" xlink:title="non-available data" id="ABBRID0EMEBI" xlink:type="simple">n/a</abbrev>
                  </td><td rowspan="1" colspan="1">
                    <abbrev xmlns:xlink="http://www.w3.org/1999/xlink" xlink:title="non-available data" id="ABBRID0EUEBI" xlink:type="simple">n/a</abbrev>
                  </td><td rowspan="1" colspan="1">
                    <xref ref-type="bibr" rid="B81">Vanzolini (2002)</xref>
                  </td></tr><tr><td rowspan="1" colspan="1">
                    <italic>
                      <tp:taxon-name><tp:taxon-name-part taxon-name-part-type="genus" reg="Amphisbaena">A.</tp:taxon-name-part><tp:taxon-name-part taxon-name-part-type="species" reg="prunicolor">prunicolor</tp:taxon-name-part></tp:taxon-name>
                    </italic>
                  </td><td rowspan="1" colspan="1">4</td><td rowspan="1" colspan="1">distinct and paired</td><td rowspan="1" colspan="1">181–215</td><td rowspan="1" colspan="1">
                    <bold>18–27</bold>
                  </td><td rowspan="1" colspan="1">
                    <bold>7–10</bold>
                  </td><td rowspan="1" colspan="1">10–17</td><td rowspan="1" colspan="1">14–20</td><td rowspan="1" colspan="1">3</td><td rowspan="1" colspan="1">3</td><td rowspan="1" colspan="1">
                    <bold>p</bold>
                  </td><td rowspan="1" colspan="1">
                    <bold>
                      <abbrev xmlns:xlink="http://www.w3.org/1999/xlink" xlink:title="rounded" id="ABBRID0E3GBI" xlink:type="simple">rd</abbrev>
                    </bold>
                  </td><td rowspan="1" colspan="1">a</td><td rowspan="1" colspan="1">a</td><td rowspan="1" colspan="1">
                    <xref ref-type="bibr" rid="B48">Perez et al. (2012)</xref>
                  </td></tr><tr><td rowspan="1" colspan="1">
                    <italic>
                      <tp:taxon-name><tp:taxon-name-part taxon-name-part-type="genus" reg="Amphisbaena">A.</tp:taxon-name-part><tp:taxon-name-part taxon-name-part-type="species" reg="ridleyi">ridleyi</tp:taxon-name-part></tp:taxon-name>
                    </italic>
                  </td><td rowspan="1" colspan="1">4</td><td rowspan="1" colspan="1">distinct and paired</td><td rowspan="1" colspan="1">172–192</td><td rowspan="1" colspan="1">14–17</td><td rowspan="1" colspan="1">
                    <bold>a</bold>
                  </td><td rowspan="1" colspan="1">16–18</td><td rowspan="1" colspan="1">20–28</td><td rowspan="1" colspan="1">
                    <bold>4</bold>
                  </td><td rowspan="1" colspan="1">
                    <bold>4</bold>
                  </td><td rowspan="1" colspan="1">
                    <bold>p</bold>
                  </td><td rowspan="1" colspan="1">
                    <bold>
                      <abbrev xmlns:xlink="http://www.w3.org/1999/xlink" xlink:title="rounded" id="ABBRID0ENJBI" xlink:type="simple">rd</abbrev>
                    </bold>
                  </td><td rowspan="1" colspan="1">a</td><td rowspan="1" colspan="1">a</td><td rowspan="1" colspan="1">
                    <xref ref-type="bibr" rid="B14">Gans (1963b)</xref>
                  </td></tr><tr><td rowspan="1" colspan="1">
                    <italic>
                      <tp:taxon-name><tp:taxon-name-part taxon-name-part-type="genus" reg="Amphisbaena">A.</tp:taxon-name-part><tp:taxon-name-part taxon-name-part-type="species" reg="rozei">rozei</tp:taxon-name-part></tp:taxon-name>
                    </italic>
                  </td><td rowspan="1" colspan="1">4</td><td rowspan="1" colspan="1">distinct and paired</td><td rowspan="1" colspan="1">
                    <bold>205–209</bold>
                  </td><td rowspan="1" colspan="1">
                    <bold>20</bold>
                  </td><td rowspan="1" colspan="1">6 or a</td><td rowspan="1" colspan="1">15–16</td><td rowspan="1" colspan="1">
                    <bold>14</bold>
                  </td><td rowspan="1" colspan="1">3</td><td rowspan="1" colspan="1">3</td><td rowspan="1" colspan="1">
                    <bold>p</bold>
                  </td><td rowspan="1" colspan="1">
                    <bold>
                      <abbrev xmlns:xlink="http://www.w3.org/1999/xlink" xlink:title="rounded" id="ABBRID0E5LBI" xlink:type="simple">rd</abbrev>
                    </bold>
                  </td><td rowspan="1" colspan="1">a</td><td rowspan="1" colspan="1">a</td><td rowspan="1" colspan="1"><xref ref-type="bibr" rid="B81">Vanzolini (2002)</xref>; <xref ref-type="bibr" rid="B6">Costa et al. (2019)</xref></td></tr><tr><td rowspan="1" colspan="1">
                    <italic>
                      <tp:taxon-name><tp:taxon-name-part taxon-name-part-type="genus" reg="Amphisbaena">A.</tp:taxon-name-part><tp:taxon-name-part taxon-name-part-type="species" reg="sanctaeritae">sanctaeritae</tp:taxon-name-part></tp:taxon-name>
                    </italic>
                  </td><td rowspan="1" colspan="1">4</td><td rowspan="1" colspan="1">distinct and paired</td><td rowspan="1" colspan="1">
                    <bold>269–288</bold>
                  </td><td rowspan="1" colspan="1">18–20</td><td rowspan="1" colspan="1">6–7</td><td rowspan="1" colspan="1">
                    <bold>10</bold>
                  </td><td rowspan="1" colspan="1">
                    <bold>14</bold>
                  </td><td rowspan="1" colspan="1">3</td><td rowspan="1" colspan="1">3</td><td rowspan="1" colspan="1">
                    <bold>p</bold>
                  </td><td rowspan="1" colspan="1">
                    <bold>
                      <abbrev xmlns:xlink="http://www.w3.org/1999/xlink" xlink:title="rounded" id="ABBRID0ESOBI" xlink:type="simple">rd</abbrev>
                    </bold>
                  </td><td rowspan="1" colspan="1">a</td><td rowspan="1" colspan="1">a</td><td rowspan="1" colspan="1">
                    <xref ref-type="bibr" rid="B6">Costa et al. (2019)</xref>
                  </td></tr><tr><td rowspan="1" colspan="1">
                    <italic>
                      <tp:taxon-name><tp:taxon-name-part taxon-name-part-type="genus" reg="Amphisbaena">A.</tp:taxon-name-part><tp:taxon-name-part taxon-name-part-type="species" reg="saxosa">saxosa</tp:taxon-name-part></tp:taxon-name>
                    </italic>
                  </td><td rowspan="1" colspan="1">4</td><td rowspan="1" colspan="1">distinct and paired</td><td rowspan="1" colspan="1">
                    <bold>253–272</bold>
                  </td><td rowspan="1" colspan="1">
                    <bold>17–21</bold>
                  </td><td rowspan="1" colspan="1">
                    <bold>a</bold>
                  </td><td rowspan="1" colspan="1">18–24</td><td rowspan="1" colspan="1">16–21</td><td rowspan="1" colspan="1">
                    <bold>4</bold>
                  </td><td rowspan="1" colspan="1">
                    <bold>4</bold>
                  </td><td rowspan="1" colspan="1">
                    <bold>p</bold>
                  </td><td rowspan="1" colspan="1">
                    <abbrev xmlns:xlink="http://www.w3.org/1999/xlink" xlink:title="slightly compressed" id="ABBRID0EIRBI" xlink:type="simple">sc</abbrev>
                  </td><td rowspan="1" colspan="1">a</td><td rowspan="1" colspan="1">a</td><td rowspan="1" colspan="1">
                    <xref ref-type="bibr" rid="B46">Oliveira et al. (2018)</xref>
                  </td></tr><tr><td rowspan="1" colspan="1">
                    <italic>
                      <tp:taxon-name><tp:taxon-name-part taxon-name-part-type="genus" reg="Amphisbaena">A.</tp:taxon-name-part><tp:taxon-name-part taxon-name-part-type="species" reg="schmidti">schmidti</tp:taxon-name-part></tp:taxon-name>
                    </italic>
                  </td><td rowspan="1" colspan="1">4</td><td rowspan="1" colspan="1">distinct and paired</td><td rowspan="1" colspan="1">198–202</td><td rowspan="1" colspan="1">
                    <bold>20–22</bold>
                  </td><td rowspan="1" colspan="1">
                    <bold>7–8</bold>
                  </td><td rowspan="1" colspan="1">
                    <bold>14</bold>
                  </td><td rowspan="1" colspan="1">16–17</td><td rowspan="1" colspan="1">3</td><td rowspan="1" colspan="1">3</td><td rowspan="1" colspan="1">
                    <bold>p</bold>
                  </td><td rowspan="1" colspan="1">
                    <bold>
                      <abbrev xmlns:xlink="http://www.w3.org/1999/xlink" xlink:title="rounded" id="ABBRID0EZTBI" xlink:type="simple">rd</abbrev>
                    </bold>
                  </td><td rowspan="1" colspan="1">a</td><td rowspan="1" colspan="1">a</td><td rowspan="1" colspan="1">
                    <xref ref-type="bibr" rid="B16">Gans (1964a)</xref>
                  </td></tr><tr><td rowspan="1" colspan="1">
                    <italic>
                      <tp:taxon-name><tp:taxon-name-part taxon-name-part-type="genus" reg="Amphisbaena">A.</tp:taxon-name-part><tp:taxon-name-part taxon-name-part-type="species" reg="slateri">slateri</tp:taxon-name-part></tp:taxon-name>
                    </italic>
                  </td><td rowspan="1" colspan="1">4</td><td rowspan="1" colspan="1">distinct and paired</td><td rowspan="1" colspan="1">176–213</td><td rowspan="1" colspan="1">
                    <bold>20–24</bold>
                  </td><td rowspan="1" colspan="1">
                    <bold>7–10</bold>
                  </td><td rowspan="1" colspan="1">
                    <bold>10–14</bold>
                  </td><td rowspan="1" colspan="1">14–16</td><td rowspan="1" colspan="1">3</td><td rowspan="1" colspan="1">3</td><td rowspan="1" colspan="1"><bold>p</bold> or a</td><td rowspan="1" colspan="1">
                    <bold>
                      <abbrev xmlns:xlink="http://www.w3.org/1999/xlink" xlink:title="rounded" id="ABBRID0EKWBI" xlink:type="simple">rd</abbrev>
                    </bold>
                  </td><td rowspan="1" colspan="1">a</td><td rowspan="1" colspan="1">a</td><td rowspan="1" colspan="1"><xref ref-type="bibr" rid="B21">Gans (1967)</xref>; <xref ref-type="bibr" rid="B5">Costa et al. (2018)</xref></td></tr><tr><td rowspan="1" colspan="1">
                    <italic>
                      <tp:taxon-name><tp:taxon-name-part taxon-name-part-type="genus" reg="Amphisbaena">A.</tp:taxon-name-part><tp:taxon-name-part taxon-name-part-type="species" reg="slevini">slevini</tp:taxon-name-part></tp:taxon-name>
                    </italic>
                  </td><td rowspan="1" colspan="1">4</td><td rowspan="1" colspan="1">distinct and paired</td><td rowspan="1" colspan="1">
                    <bold>204–211</bold>
                  </td><td rowspan="1" colspan="1">
                    <bold>23–25</bold>
                  </td><td rowspan="1" colspan="1">5–6</td><td rowspan="1" colspan="1">
                    <bold>10–14</bold>
                  </td><td rowspan="1" colspan="1">10–12</td><td rowspan="1" colspan="1">
                    <bold>2</bold>
                  </td><td rowspan="1" colspan="1">
                    <bold>2</bold>
                  </td><td rowspan="1" colspan="1">a</td><td rowspan="1" colspan="1">
                    <bold>
                      <abbrev xmlns:xlink="http://www.w3.org/1999/xlink" xlink:title="rounded" id="ABBRID0EBZBI" xlink:type="simple">rd</abbrev>
                    </bold>
                  </td><td rowspan="1" colspan="1">
                    <bold>p</bold>
                  </td><td rowspan="1" colspan="1">a</td><td rowspan="1" colspan="1">present study</td></tr><tr><td rowspan="1" colspan="1">
                    <italic>
                      <tp:taxon-name><tp:taxon-name-part taxon-name-part-type="genus" reg="Amphisbaena">A.</tp:taxon-name-part><tp:taxon-name-part taxon-name-part-type="species" reg="spurrelli">spurrelli</tp:taxon-name-part></tp:taxon-name>
                    </italic>
                  </td><td rowspan="1" colspan="1">4</td><td rowspan="1" colspan="1">distinct and paired</td><td rowspan="1" colspan="1">
                    <bold>218–222</bold>
                  </td><td rowspan="1" colspan="1">
                    <bold>18–20</bold>
                  </td><td rowspan="1" colspan="1">
                    <bold>6–7</bold>
                  </td><td rowspan="1" colspan="1">16–18</td><td rowspan="1" colspan="1">16–18</td><td rowspan="1" colspan="1">3</td><td rowspan="1" colspan="1">3</td><td rowspan="1" colspan="1">
                    <bold>p</bold>
                  </td><td rowspan="1" colspan="1">
                    <bold>
                      <abbrev xmlns:xlink="http://www.w3.org/1999/xlink" xlink:title="rounded" id="ABBRID0EQ2BI" xlink:type="simple">rd</abbrev>
                    </bold>
                  </td><td rowspan="1" colspan="1">a</td><td rowspan="1" colspan="1">a</td><td rowspan="1" colspan="1"><xref ref-type="bibr" rid="B12">Gans (1962b)</xref>; <xref ref-type="bibr" rid="B3">Costa (2020)</xref></td></tr><tr><td rowspan="1" colspan="1">
                    <italic>
                      <tp:taxon-name><tp:taxon-name-part taxon-name-part-type="genus" reg="Amphisbaena">A.</tp:taxon-name-part><tp:taxon-name-part taxon-name-part-type="species" reg="steindachneri">steindachneri</tp:taxon-name-part></tp:taxon-name>
                    </italic>
                  </td><td rowspan="1" colspan="1">4</td><td rowspan="1" colspan="1">distinct and paired</td><td rowspan="1" colspan="1">
                    <bold>256–266</bold>
                  </td><td rowspan="1" colspan="1">
                    <bold>17–18</bold>
                  </td><td rowspan="1" colspan="1">
                    <bold>7</bold>
                  </td><td rowspan="1" colspan="1">14–16</td><td rowspan="1" colspan="1">16</td><td rowspan="1" colspan="1">3</td><td rowspan="1" colspan="1">3</td><td rowspan="1" colspan="1">a</td><td rowspan="1" colspan="1">
                    <bold>
                      <abbrev xmlns:xlink="http://www.w3.org/1999/xlink" xlink:title="rounded" id="ABBRID0EB5BI" xlink:type="simple">rd</abbrev>
                    </bold>
                  </td><td rowspan="1" colspan="1">
                    <bold>p</bold>
                  </td><td rowspan="1" colspan="1">
                    <bold>p</bold>
                  </td><td rowspan="1" colspan="1">
                    <xref ref-type="bibr" rid="B17">Gans (1964b)</xref>
                  </td></tr><tr><td rowspan="1" colspan="1">
                    <italic>
                      <tp:taxon-name><tp:taxon-name-part taxon-name-part-type="genus" reg="Amphisbaena">A.</tp:taxon-name-part><tp:taxon-name-part taxon-name-part-type="species" reg="supernumeraria">supernumeraria</tp:taxon-name-part></tp:taxon-name>
                    </italic>
                  </td><td rowspan="1" colspan="1">4</td><td rowspan="1" colspan="1">
                    <bold>not distinct</bold>
                  </td><td rowspan="1" colspan="1">
                    <bold>333–337</bold>
                  </td><td rowspan="1" colspan="1">
                    <bold>22–23</bold>
                  </td><td rowspan="1" colspan="1">
                    <bold>10–12</bold>
                  </td><td rowspan="1" colspan="1">
                    <bold>14</bold>
                  </td><td rowspan="1" colspan="1">17–18</td><td rowspan="1" colspan="1">3</td><td rowspan="1" colspan="1">3</td><td rowspan="1" colspan="1">
                    <abbrev xmlns:xlink="http://www.w3.org/1999/xlink" xlink:title="non-available data" id="ABBRID0EXACI" xlink:type="simple">n/a</abbrev>
                  </td><td rowspan="1" colspan="1">
                    <bold>
                      <abbrev xmlns:xlink="http://www.w3.org/1999/xlink" xlink:title="rounded" id="ABBRID0EABCI" xlink:type="simple">rd</abbrev>
                    </bold>
                  </td><td rowspan="1" colspan="1">a</td><td rowspan="1" colspan="1">
                    <abbrev xmlns:xlink="http://www.w3.org/1999/xlink" xlink:title="non-available data" id="ABBRID0ELBCI" xlink:type="simple">n/a</abbrev>
                  </td><td rowspan="1" colspan="1">
                    <xref ref-type="bibr" rid="B44">Mott et al. (2009)</xref>
                  </td></tr><tr><td rowspan="1" colspan="1">
                    <italic>
                      <tp:taxon-name><tp:taxon-name-part taxon-name-part-type="genus" reg="Amphisbaena">A.</tp:taxon-name-part><tp:taxon-name-part taxon-name-part-type="species" reg="talisiae">talisiae</tp:taxon-name-part></tp:taxon-name>
                    </italic>
                  </td><td rowspan="1" colspan="1">4</td><td rowspan="1" colspan="1">distinct and paired</td><td rowspan="1" colspan="1">
                    <bold>205–234</bold>
                  </td><td rowspan="1" colspan="1">
                    <bold>17–29</bold>
                  </td><td rowspan="1" colspan="1">
                    <bold>7</bold>
                  </td><td rowspan="1" colspan="1">
                    <bold>10–14</bold>
                  </td><td rowspan="1" colspan="1">14–18</td><td rowspan="1" colspan="1">3</td><td rowspan="1" colspan="1">3</td><td rowspan="1" colspan="1">a</td><td rowspan="1" colspan="1">
                    <bold>
                      <abbrev xmlns:xlink="http://www.w3.org/1999/xlink" xlink:title="rounded" id="ABBRID0EWDCI" xlink:type="simple">rd</abbrev>
                    </bold>
                  </td><td rowspan="1" colspan="1">a</td><td rowspan="1" colspan="1">a</td><td rowspan="1" colspan="1"><xref ref-type="bibr" rid="B79">Vanzolini (1995)</xref>; <xref ref-type="bibr" rid="B6">Costa et al. (2019)</xref></td></tr><tr><td rowspan="1" colspan="1">
                    <italic>
                      <tp:taxon-name><tp:taxon-name-part taxon-name-part-type="genus" reg="Amphisbaena">A.</tp:taxon-name-part><tp:taxon-name-part taxon-name-part-type="species" reg="tyaraju">tyaraju</tp:taxon-name-part></tp:taxon-name>
                    </italic>
                  </td><td rowspan="1" colspan="1">4</td><td rowspan="1" colspan="1">distinct and paired</td><td rowspan="1" colspan="1">
                    <bold>204–221</bold>
                  </td><td rowspan="1" colspan="1">
                    <bold>18–25</bold>
                  </td><td rowspan="1" colspan="1">
                    <bold>7–9</bold>
                  </td><td rowspan="1" colspan="1">
                    <bold>10–14</bold>
                  </td><td rowspan="1" colspan="1">13–16</td><td rowspan="1" colspan="1">3</td><td rowspan="1" colspan="1">3</td><td rowspan="1" colspan="1">
                    <bold>p</bold>
                  </td><td rowspan="1" colspan="1">
                    <bold>
                      <abbrev xmlns:xlink="http://www.w3.org/1999/xlink" xlink:title="rounded" id="ABBRID0ENGCI" xlink:type="simple">rd</abbrev>
                    </bold>
                  </td><td rowspan="1" colspan="1">
                    <abbrev xmlns:xlink="http://www.w3.org/1999/xlink" xlink:title="non-available data" id="ABBRID0EVGCI" xlink:type="simple">n/a</abbrev>
                  </td><td rowspan="1" colspan="1">
                    <abbrev xmlns:xlink="http://www.w3.org/1999/xlink" xlink:title="non-available data" id="ABBRID0E4GCI" xlink:type="simple">n/a</abbrev>
                  </td><td rowspan="1" colspan="1">
                    <xref ref-type="bibr" rid="B47">Perez and Borges-Martins (2019)</xref>
                  </td></tr><tr><td rowspan="1" colspan="1">
                    <italic>
                      <tp:taxon-name><tp:taxon-name-part taxon-name-part-type="genus" reg="Amphisbaena">A.</tp:taxon-name-part><tp:taxon-name-part taxon-name-part-type="species" reg="townsendi">townsendi</tp:taxon-name-part></tp:taxon-name>
                    </italic>
                  </td><td rowspan="1" colspan="1">4</td><td rowspan="1" colspan="1">distinct and paired</td><td rowspan="1" colspan="1">
                    <bold>261–279</bold>
                  </td><td rowspan="1" colspan="1">
                    <bold>22–26</bold>
                  </td><td rowspan="1" colspan="1">
                    <bold>7–8</bold>
                  </td><td rowspan="1" colspan="1">16–19</td><td rowspan="1" colspan="1">
                    <bold>22–27</bold>
                  </td><td rowspan="1" colspan="1">
                    <bold>4</bold>
                  </td><td rowspan="1" colspan="1">
                    <bold>4</bold>
                  </td><td rowspan="1" colspan="1">
                    <bold>p</bold>
                  </td><td rowspan="1" colspan="1">
                    <bold>
                      <abbrev xmlns:xlink="http://www.w3.org/1999/xlink" xlink:title="rounded" id="ABBRID0ERJCI" xlink:type="simple">rd</abbrev>
                    </bold>
                  </td><td rowspan="1" colspan="1">
                    <abbrev xmlns:xlink="http://www.w3.org/1999/xlink" xlink:title="non-available data" id="ABBRID0EZJCI" xlink:type="simple">n/a</abbrev>
                  </td><td rowspan="1" colspan="1">
                    <abbrev xmlns:xlink="http://www.w3.org/1999/xlink" xlink:title="non-available data" id="ABBRID0EBKCI" xlink:type="simple">n/a</abbrev>
                  </td><td rowspan="1" colspan="1">
                    <xref ref-type="bibr" rid="B10">Gans (1961)</xref>
                  </td></tr><tr><td rowspan="1" colspan="1">
                    <italic>
                      <tp:taxon-name><tp:taxon-name-part taxon-name-part-type="genus" reg="Amphisbaena">A.</tp:taxon-name-part><tp:taxon-name-part taxon-name-part-type="species" reg="tragorrhectes">tragorrhectes</tp:taxon-name-part></tp:taxon-name>
                    </italic>
                  </td><td rowspan="1" colspan="1">4</td><td rowspan="1" colspan="1">distinct and paired</td><td rowspan="1" colspan="1">196</td><td rowspan="1" colspan="1">
                    <bold>31</bold>
                  </td><td rowspan="1" colspan="1">
                    <bold>12</bold>
                  </td><td rowspan="1" colspan="1">
                    <bold>12</bold>
                  </td><td rowspan="1" colspan="1">
                    <bold>12</bold>
                  </td><td rowspan="1" colspan="1">
                    <bold>4</bold>
                  </td><td rowspan="1" colspan="1">
                    <bold>4</bold>
                  </td><td rowspan="1" colspan="1">
                    <bold>p</bold>
                  </td><td rowspan="1" colspan="1">
                    <bold>
                      <abbrev xmlns:xlink="http://www.w3.org/1999/xlink" xlink:title="rounded" id="ABBRID0EVMCI" xlink:type="simple">rd</abbrev>
                    </bold>
                  </td><td rowspan="1" colspan="1">a</td><td rowspan="1" colspan="1">a</td><td rowspan="1" colspan="1">present study</td></tr><tr><td rowspan="1" colspan="1">
                    <italic>
                      <tp:taxon-name><tp:taxon-name-part taxon-name-part-type="genus" reg="Amphisbaena">A.</tp:taxon-name-part><tp:taxon-name-part taxon-name-part-type="species" reg="uroxena">uroxena</tp:taxon-name-part></tp:taxon-name>
                    </italic>
                  </td><td rowspan="1" colspan="1">0–4</td><td rowspan="1" colspan="1">distinct and paired</td><td rowspan="1" colspan="1">
                    <bold>210–213</bold>
                  </td><td rowspan="1" colspan="1">12–13</td><td rowspan="1" colspan="1">
                    <bold>a</bold>
                  </td><td rowspan="1" colspan="1">
                    <bold>14</bold>
                  </td><td rowspan="1" colspan="1">14–15</td><td rowspan="1" colspan="1">3</td><td rowspan="1" colspan="1">3</td><td rowspan="1" colspan="1">
                    <bold>p</bold>
                  </td><td rowspan="1" colspan="1">
                    <bold>
                      <abbrev xmlns:xlink="http://www.w3.org/1999/xlink" xlink:title="rounded" id="ABBRID0EBPCI" xlink:type="simple">rd</abbrev>
                    </bold>
                  </td><td rowspan="1" colspan="1">a</td><td rowspan="1" colspan="1">
                    <bold>p</bold>
                  </td><td rowspan="1" colspan="1">
                    <xref ref-type="bibr" rid="B43">Mott et al. (2008)</xref>
                  </td></tr><tr><td rowspan="1" colspan="1">
                    <italic>
                      <tp:taxon-name><tp:taxon-name-part taxon-name-part-type="genus" reg="Amphisbaena">A.</tp:taxon-name-part><tp:taxon-name-part taxon-name-part-type="species" reg="vanzolinii">vanzolinii</tp:taxon-name-part></tp:taxon-name>
                    </italic>
                  </td><td rowspan="1" colspan="1">4</td><td rowspan="1" colspan="1">distinct and paired</td><td rowspan="1" colspan="1">
                    <bold>225–228</bold>
                  </td><td rowspan="1" colspan="1">
                    <abbrev xmlns:xlink="http://www.w3.org/1999/xlink" xlink:title="non-available data" id="ABBRID0EWQCI" xlink:type="simple">n/a</abbrev>
                  </td><td rowspan="1" colspan="1">
                    <bold>7</bold>
                  </td><td rowspan="1" colspan="1">
                    <bold>12–13</bold>
                  </td><td rowspan="1" colspan="1">16–17</td><td rowspan="1" colspan="1">
                    <bold>2</bold>
                  </td><td rowspan="1" colspan="1">
                    <bold>2</bold>
                  </td><td rowspan="1" colspan="1">
                    <bold>p</bold>
                  </td><td rowspan="1" colspan="1">
                    <bold>
                      <abbrev xmlns:xlink="http://www.w3.org/1999/xlink" xlink:title="rounded" id="ABBRID0EASCI" xlink:type="simple">rd</abbrev>
                    </bold>
                  </td><td rowspan="1" colspan="1">a</td><td rowspan="1" colspan="1">a</td><td rowspan="1" colspan="1">
                    <xref ref-type="bibr" rid="B15">Gans (1963c)</xref>
                  </td></tr><tr><td rowspan="1" colspan="1">
                    <italic>
                      <tp:taxon-name><tp:taxon-name-part taxon-name-part-type="genus" reg="Amphisbaena">A.</tp:taxon-name-part><tp:taxon-name-part taxon-name-part-type="species" reg="vermicularis">vermicularis</tp:taxon-name-part></tp:taxon-name>
                    </italic>
                  </td><td rowspan="1" colspan="1">4</td><td rowspan="1" colspan="1">distinct and paired</td><td rowspan="1" colspan="1">
                    <bold>211–254</bold>
                  </td><td rowspan="1" colspan="1">
                    <bold>23–34</bold>
                  </td><td rowspan="1" colspan="1">5–7</td><td rowspan="1" colspan="1">18–26</td><td rowspan="1" colspan="1">18–25</td><td rowspan="1" colspan="1">
                    <bold>4</bold>
                  </td><td rowspan="1" colspan="1">3</td><td rowspan="1" colspan="1">
                    <abbrev xmlns:xlink="http://www.w3.org/1999/xlink" xlink:title="non-available data" id="ABBRID0EKUCI" xlink:type="simple">n/a</abbrev>
                  </td><td rowspan="1" colspan="1">
                    <bold>
                      <abbrev xmlns:xlink="http://www.w3.org/1999/xlink" xlink:title="rounded" id="ABBRID0ETUCI" xlink:type="simple">rd</abbrev>
                    </bold>
                  </td><td rowspan="1" colspan="1">a</td><td rowspan="1" colspan="1">a</td><td rowspan="1" colspan="1">
                    <xref ref-type="bibr" rid="B23">Gans and Amdur (1966)</xref>
                  </td></tr><tr><td rowspan="1" colspan="1">
                    <italic>
                      <tp:taxon-name><tp:taxon-name-part taxon-name-part-type="genus" reg="Amphisbaena">A.</tp:taxon-name-part><tp:taxon-name-part taxon-name-part-type="species" reg="xera">xera</tp:taxon-name-part></tp:taxon-name>
                    </italic>
                  </td><td rowspan="1" colspan="1">4</td><td rowspan="1" colspan="1">distinct and paired</td><td rowspan="1" colspan="1">
                    <bold>225–234</bold>
                  </td><td rowspan="1" colspan="1">13 –16</td><td rowspan="1" colspan="1">5</td><td rowspan="1" colspan="1">12–16</td><td rowspan="1" colspan="1">14–16</td><td rowspan="1" colspan="1">3</td><td rowspan="1" colspan="1">3</td><td rowspan="1" colspan="1">a</td><td rowspan="1" colspan="1">
                    <bold>
                      <abbrev xmlns:xlink="http://www.w3.org/1999/xlink" xlink:title="rounded" id="ABBRID0E2WCI" xlink:type="simple">rd</abbrev>
                    </bold>
                  </td><td rowspan="1" colspan="1">a</td><td rowspan="1" colspan="1">a</td><td rowspan="1" colspan="1">
                    <xref ref-type="bibr" rid="B72">Thomas (1966)</xref>
                  </td></tr></tbody></table></table-wrap></tp:treatment-sec><tp:treatment-sec sec-type="description" id="SECID0EOJDK"><title>Description of the holotype.</title><p>medium-sized specimen; snout-vent length 233 mm plus 0.50 mm of cloacal portion; tail length 21.24 mm, representing 9.1% of snout-vent length; midbody diameter 8.2 mm (3.5% of snout-vent length); head relatively small, 6.90 mm (~ 2.9% of snout-vent length); snout compressed in dorsal view and slightly convex in profile view, hardly keratinised, rostrum projecting forward beyond the jaw (prognathous). Anterior portion of body is slightly narrower. Rostral subtriangular, visible in dorsal and ventral view (Fig. <xref ref-type="fig" rid="F1">1</xref>), almost as high (2.21 mm) as wide (2.11 mm), in contact with nasal and first supralabial lateroposteriorly. Nasals subrectangular, aligned at the midline (1.00 mm suture) (Fig. <xref ref-type="fig" rid="F1">1A</xref>), almost as long (2.05 mm) as wide (1.99 mm), in contact with first supralabial laterally and prefrontals posteriorly, with nostrils placed near the antero-inferior angle of the nasal shield (Fig. <xref ref-type="fig" rid="F1">1B</xref>).</p><fig id="F1" position="float" orientation="portrait"><object-id xmlns:xlink="http://www.w3.org/1999/xlink" content-type="doi" xlink:type="simple">10.3897/zookeys.1213.122265.figure1</object-id><object-id xmlns:xlink="http://www.w3.org/1999/xlink" content-type="arpha" xlink:type="simple">38757959-8500-54BB-B452-224407B892C4</object-id><label>Figure 1.</label><caption><p><italic><tp:taxon-name><tp:taxon-name-part taxon-name-part-type="genus" reg="Amphisbaena">Amphisbaena</tp:taxon-name-part><tp:taxon-name-part taxon-name-part-type="species" reg="amethysta">amethysta</tp:taxon-name-part></tp:taxon-name></italic> sp. nov. (Holotype, <abbrev xmlns:xlink="http://www.w3.org/1999/xlink" content-type="institution" xlink:title="Pontifícia Universidade Católica de Goiás" id="ABBRID0ETKDK" xlink:type="simple">CEPB</abbrev> 2311) <bold>A</bold> dorsal <bold>B</bold> lateral, and <bold>C</bold> ventral views of head. Scale bar: 3 mm.</p></caption><graphic xmlns:xlink="http://www.w3.org/1999/xlink" xlink:href="zookeys-1213-001_article-122265__-g001.jpg" position="float" orientation="portrait" xlink:type="simple" id="oo_1140642.jpg"><uri content-type="original_file" xlink:type="simple">https://binary.pensoft.net/fig/1140642</uri></graphic></fig><p>Prefrontals paired, relatively large (41.6% of head length), with a shorter middorsal suture (2.01 mm; 29.3% of head length), longer than the nasal middorsal suture (1.00 mm, 14.6% of head length), almost as long as frontal middorsal suture (2.10 mm, 30.6% of head length), anterior border convex, lateroposterior portion projected, in contact with second supralabial and ocular laterally, frontals posteriorly and in point contact with postocular posteriorly (Fig. <xref ref-type="fig" rid="F1">1A</xref>). Frontals subtriangular, longer (suture length) than wide (1.58 mm), aligned at midline (2.10 mm), in narrow contact with the oculars, and in broad contact posterolaterally with the postocular and parietal. Parietals in two larger irregulars segments, wider (1.48 mm) than long (1.04 mm), intercalated by four very smalls segments; not aligned at the midline, in narrow contact with postoculars laterally, and followed by the first dorsal half-annulus. Occipitals absent (Fig. <xref ref-type="fig" rid="F1">1A</xref>). Oculars almost diamond-shape, almost as long (1.57 mm) as high (1.51 mm), in contact with prefrontals and second supralabial anteriorly, third supralabial and postocular posteriorly, and in point contact with postsupralabial. Eyes slightly visible. Postocular longer than wide, sub-pentagonal, in contact with frontal, labial, parietal and the segments of the first dorsal half-annulus, and in point contact with prefrontal. Temporal subrectangular, higher (1.55 mm) than long (0.92 mm), in contact with third supralabial anteriorly, postocular and postsupralabial laterally and first dorsal half-annulus posteriorly (Fig. <xref ref-type="fig" rid="F1">1B</xref>).</p><p>Three supralabials, irregularly polygonal; first subtrapezoid, longer (2.05 mm) than high (1.50 mm), in contact with second supralabial posteriorly; second supralabial sub-pentagonal, higher (1.76 mm) than long (1.59 mm maximum length), in contact with prefrontal, ocular and third supralabial; third supralabial subtrapezoid, almost as high (1.37 mm) as long (1.24 mm), in contact with ocular and postsupralabial. Postsupralabial subquadrangular, representing almost 50% of third supralabial high, in contact with temporal laterally and first half-annulus posteriorly (Fig. <xref ref-type="fig" rid="F1">1B</xref>). Mental longer (1.72 mm) than wide, anterior border wider (1.72 mm) than posterior (1.08 mm), in contact with the first pair of infralabials and postmental. Postmental longer (2.01 mm) than wide (1.65 mm), in contact with the first and second infralabial, narrowly with malar, and two anterior postgenials. Postgenials with five shields irregularly distributed, in contact with malars and first ventral half-annuli (Fig. <xref ref-type="fig" rid="F1">1C</xref>).</p><p>Three infralabials, first medium sized, irregular polygonal, almost as long (1.55 mm) as wide (1.56 mm), in contact with second supralabial; second the largest, sub-pentagonal, wider (2.36 mm) than long (1.81 mm maximum length), in contact with third infralabial; third infralabial smallest, almost as long (1.24 mm) as wide (1.37 mm) (Fig. <xref ref-type="fig" rid="F1">1C</xref>).</p><p>Body annuli well demarcated, first and second annuli without enlarged dorsal segments. Segments become regularly rectangular toward posterior portion of body and progressively longer than wide, and smaller in size, and larger towards midventral areas starting from the fifth half-annulus. One hundred ninety-four dorsal and 195 ventral half-annuli, three lateral half-annuli, 14 caudal annuli plus tip rounded; tail relatively long with autotomy line on the fifth annulus, 18/18 dorsal and ventral segments at midbody, respectively and 28 segments in fourth caudal annulus. Lateral sulci clearly visible from the forty-ninth annulus; dorsal and ventral sulci absent. Cloacal plate with six segments increasing in size from towards midline, eleven postcloacal segments; four precloacal pores strongly visible on the row of segments on the last ventral half-annulus; each pore placed on the posterior half of a single segment, and distributed along a continuous series of segments, but pores in the medial scales placed laterally (Fig. <xref ref-type="fig" rid="F2">2</xref>).</p><fig id="F2" position="float" orientation="portrait"><object-id xmlns:xlink="http://www.w3.org/1999/xlink" content-type="doi" xlink:type="simple">10.3897/zookeys.1213.122265.figure2</object-id><object-id xmlns:xlink="http://www.w3.org/1999/xlink" content-type="arpha" xlink:type="simple">45AD4895-6CE3-5623-8900-A42C6F1E1B7F</object-id><label>Figure 2.</label><caption><p>Tail of <italic><tp:taxon-name><tp:taxon-name-part taxon-name-part-type="genus" reg="Amphisbaena">Amphisbaena</tp:taxon-name-part><tp:taxon-name-part taxon-name-part-type="species" reg="amethysta">amethysta</tp:taxon-name-part></tp:taxon-name></italic> sp. nov. (Holotype, <abbrev xmlns:xlink="http://www.w3.org/1999/xlink" content-type="institution" xlink:title="Pontifícia Universidade Católica de Goiás" id="ABBRID0E1MDK" xlink:type="simple">CEPB</abbrev> 2311). Detail of the autotomic site and four precloacal pores. Scale bar: 3 mm.</p></caption><graphic xmlns:xlink="http://www.w3.org/1999/xlink" xlink:href="zookeys-1213-001_article-122265__-g002.jpg" position="float" orientation="portrait" xlink:type="simple" id="oo_1140643.jpg"><uri content-type="original_file" xlink:type="simple">https://binary.pensoft.net/fig/1140643</uri></graphic></fig></tp:treatment-sec><tp:treatment-sec sec-type="Intraspecific variation" id="SECID0EENDK"><title>Intraspecific variation.</title><p>The main variations in the type series for meristic and morphometric data are given in Table <xref ref-type="table" rid="T2">2</xref>. Variation in the arrangement and contact of shields were also observed. <abbrev xmlns:xlink="http://www.w3.org/1999/xlink" content-type="institution" xlink:title="Pontifícia Universidade Católica de Goiás" id="ABBRID0EONDK" xlink:type="simple">CEPB</abbrev> 2280 presents frontal fused with the parietal and segments of first and second body annuli (Fig. <xref ref-type="fig" rid="F3">3A</xref>), <abbrev xmlns:xlink="http://www.w3.org/1999/xlink" content-type="institution" xlink:title="Pontifícia Universidade Católica de Goiás" id="ABBRID0EXNDK" xlink:type="simple">CEPB</abbrev> 2309 present four parietals shields (Fig. <xref ref-type="fig" rid="F3">3B</xref>), and <abbrev xmlns:xlink="http://www.w3.org/1999/xlink" content-type="institution" xlink:title="Pontifícia Universidade Católica de Goiás" id="ABBRID0EAODK" xlink:type="simple">CEPB</abbrev> 2303 present supralabials fused in left side (Fig. <xref ref-type="fig" rid="F3">3C</xref>).</p><fig id="F3" position="float" orientation="portrait"><object-id xmlns:xlink="http://www.w3.org/1999/xlink" content-type="doi" xlink:type="simple">10.3897/zookeys.1213.122265.figure3</object-id><object-id xmlns:xlink="http://www.w3.org/1999/xlink" content-type="arpha" xlink:type="simple">5DE66192-9C2D-5DF1-BCDD-F6020BE7DE35</object-id><label>Figure 3.</label><caption><p><italic><tp:taxon-name><tp:taxon-name-part taxon-name-part-type="genus" reg="Amphisbaena">Amphisbaena</tp:taxon-name-part><tp:taxon-name-part taxon-name-part-type="species" reg="amethysta">amethysta</tp:taxon-name-part></tp:taxon-name></italic> sp. nov. in life (not identified specimen of type series) <bold>A</bold> lateral view and <bold>B</bold> dorsal. Photograph by T.B.S.</p></caption><graphic xmlns:xlink="http://www.w3.org/1999/xlink" xlink:href="zookeys-1213-001_article-122265__-g003.jpg" position="float" orientation="portrait" xlink:type="simple" id="oo_1140644.jpg"><uri content-type="original_file" xlink:type="simple">https://binary.pensoft.net/fig/1140644</uri></graphic></fig><table-wrap id="T2" position="float" orientation="portrait"><label>Table 2.</label><caption><p>Variation in meristic and morphometric (mm) data in the type series of <italic><tp:taxon-name><tp:taxon-name-part taxon-name-part-type="genus" reg="Amphisbaena">Amphisbaena</tp:taxon-name-part><tp:taxon-name-part taxon-name-part-type="species" reg="amethysta">amethysta</tp:taxon-name-part></tp:taxon-name></italic> sp. nov. S – sex, <abbrev xmlns:xlink="http://www.w3.org/1999/xlink" xlink:title="dorsal half–annuli" id="ABBRID0EZPDK" xlink:type="simple">DA</abbrev> – dorsal half–annuli, <abbrev xmlns:xlink="http://www.w3.org/1999/xlink" xlink:title="lateral half–annuli adjacent to cloacal region" id="ABBRID0E4PDK" xlink:type="simple">LA</abbrev> – lateral half–annuli adjacent to cloacal region, <abbrev xmlns:xlink="http://www.w3.org/1999/xlink" xlink:title="ventral half–annuli" id="ABBRID0EBQDK" xlink:type="simple">VA</abbrev> – ventral half–annuli, <abbrev xmlns:xlink="http://www.w3.org/1999/xlink" xlink:title="caudal annuli" id="ABBRID0EFQDK" xlink:type="simple">CA</abbrev> – caudal annuli, <abbrev xmlns:xlink="http://www.w3.org/1999/xlink" xlink:title="autotomic site" id="ABBRID0EJQDK" xlink:type="simple">AS</abbrev> – autotomic site, <abbrev xmlns:xlink="http://www.w3.org/1999/xlink" xlink:title="dorsal segment in midbody" id="ABBRID0ENQDK" xlink:type="simple">DS</abbrev> – dorsal segment in midbody, <abbrev xmlns:xlink="http://www.w3.org/1999/xlink" xlink:title="ventral segment in midbody" id="ABBRID0ERQDK" xlink:type="simple">VS</abbrev> – ventral segment in midbody, <abbrev xmlns:xlink="http://www.w3.org/1999/xlink" xlink:title="segments of fourth caudal annulus" id="ABBRID0EVQDK" xlink:type="simple">SCA</abbrev> – segments of fourth caudal annulus, <abbrev xmlns:xlink="http://www.w3.org/1999/xlink" xlink:title="precloacal segments" id="ABBRID0EZQDK" xlink:type="simple">PRCL</abbrev> – precloacal segments, <abbrev xmlns:xlink="http://www.w3.org/1999/xlink" xlink:title="postcloacal segments" id="ABBRID0E4QDK" xlink:type="simple">POCL</abbrev> – postcloacal segments, <abbrev xmlns:xlink="http://www.w3.org/1999/xlink" xlink:title="postgenials" id="ABBRID0EBRDK" xlink:type="simple">PGE</abbrev> – postgenials, <abbrev xmlns:xlink="http://www.w3.org/1999/xlink" xlink:title="parietals" id="ABBRID0EFRDK" xlink:type="simple">PA</abbrev> – parietals, <abbrev xmlns:xlink="http://www.w3.org/1999/xlink" xlink:title="snout–vent length" id="ABBRID0EJRDK" xlink:type="simple">SVL</abbrev> – snout–vent length, <abbrev xmlns:xlink="http://www.w3.org/1999/xlink" xlink:title="tail length" id="ABBRID0ENRDK" xlink:type="simple">TL</abbrev> – tail length, <abbrev xmlns:xlink="http://www.w3.org/1999/xlink" xlink:title="body width in midbody" id="ABBRID0ERRDK" xlink:type="simple">BW</abbrev> – body width in midbody, <abbrev xmlns:xlink="http://www.w3.org/1999/xlink" xlink:title="brooked specimen" id="ABBRID0EVRDK" xlink:type="simple">bs</abbrev> – brooked specimen, <abbrev xmlns:xlink="http://www.w3.org/1999/xlink" xlink:title="last tail annuli" id="ABBRID0EZRDK" xlink:type="simple">lta</abbrev> – last tail annuli, <abbrev xmlns:xlink="http://www.w3.org/1999/xlink" xlink:title="non-available data" id="ABBRID0E4RDK" xlink:type="simple">n/a</abbrev> – non-available data, +n – mutilated tail, * – tail cicatrised, ** – tail not cicatrised, <abbrev xmlns:xlink="http://www.w3.org/1999/xlink" xlink:title="unidentified" id="ABBRID0EBSDK" xlink:type="simple">un</abbrev>- unidentified.</p></caption><table id="TID0EFLDK" rules="all"><tbody><tr><th rowspan="1" colspan="1">Specimens</th><th rowspan="1" colspan="1">S</th><th rowspan="1" colspan="1">
                    <abbrev xmlns:xlink="http://www.w3.org/1999/xlink" xlink:title="dorsal half–annuli" id="ABBRID0EUSDK" xlink:type="simple">DA</abbrev>
                  </th><th rowspan="1" colspan="1">
                    <abbrev xmlns:xlink="http://www.w3.org/1999/xlink" xlink:title="lateral half–annuli adjacent to cloacal region" id="ABBRID0E3SDK" xlink:type="simple">LA</abbrev>
                  </th><th rowspan="1" colspan="1">
                    <abbrev xmlns:xlink="http://www.w3.org/1999/xlink" xlink:title="ventral half–annuli" id="ABBRID0EETDK" xlink:type="simple">VA</abbrev>
                  </th><th rowspan="1" colspan="1">
                    <abbrev xmlns:xlink="http://www.w3.org/1999/xlink" xlink:title="caudal annuli" id="ABBRID0EMTDK" xlink:type="simple">CA</abbrev>
                  </th><th rowspan="1" colspan="1">
                    <abbrev xmlns:xlink="http://www.w3.org/1999/xlink" xlink:title="autotomic site" id="ABBRID0EUTDK" xlink:type="simple">AS</abbrev>
                  </th><th rowspan="1" colspan="1">
                    <abbrev xmlns:xlink="http://www.w3.org/1999/xlink" xlink:title="dorsal segment in midbody" id="ABBRID0E3TDK" xlink:type="simple">DS</abbrev>
                  </th><th rowspan="1" colspan="1">
                    <abbrev xmlns:xlink="http://www.w3.org/1999/xlink" xlink:title="ventral segment in midbody" id="ABBRID0EEUDK" xlink:type="simple">VS</abbrev>
                  </th><th rowspan="1" colspan="1">
                    <abbrev xmlns:xlink="http://www.w3.org/1999/xlink" xlink:title="segments of fourth caudal annulus" id="ABBRID0EMUDK" xlink:type="simple">SCA</abbrev>
                  </th><th rowspan="1" colspan="1">
                    <abbrev xmlns:xlink="http://www.w3.org/1999/xlink" xlink:title="precloacal segments" id="ABBRID0EUUDK" xlink:type="simple">PRCL</abbrev>
                  </th><th rowspan="1" colspan="1">
                    <abbrev xmlns:xlink="http://www.w3.org/1999/xlink" xlink:title="postcloacal segments" id="ABBRID0E3UDK" xlink:type="simple">POCL</abbrev>
                  </th><th rowspan="1" colspan="1">PGE1</th><th rowspan="1" colspan="1">
                    <abbrev xmlns:xlink="http://www.w3.org/1999/xlink" xlink:title="parietals" id="ABBRID0EHVDK" xlink:type="simple">PA</abbrev>
                  </th><th rowspan="1" colspan="1">
                    <abbrev xmlns:xlink="http://www.w3.org/1999/xlink" xlink:title="snout–vent length" id="ABBRID0EPVDK" xlink:type="simple">SVL</abbrev>
                  </th><th rowspan="1" colspan="1">
                    <abbrev xmlns:xlink="http://www.w3.org/1999/xlink" xlink:title="tail length" id="ABBRID0EXVDK" xlink:type="simple">TL</abbrev>
                  </th><th rowspan="1" colspan="1">
                    <abbrev xmlns:xlink="http://www.w3.org/1999/xlink" xlink:title="body width in midbody" id="ABBRID0E6VDK" xlink:type="simple">BW</abbrev>
                  </th></tr><tr><td rowspan="1" colspan="1">
                    <bold><abbrev xmlns:xlink="http://www.w3.org/1999/xlink" content-type="institution" xlink:title="Pontifícia Universidade Católica de Goiás" id="ABBRID0EJWDK" xlink:type="simple">CEPB</abbrev> 2311 (Holotype)</bold>
                  </td><td rowspan="1" colspan="1">
                    <bold>male</bold>
                  </td><td rowspan="1" colspan="1">
                    <bold>194</bold>
                  </td><td rowspan="1" colspan="1">
                    <bold>3</bold>
                  </td><td rowspan="1" colspan="1">
                    <bold>195</bold>
                  </td><td rowspan="1" colspan="1">
                    <bold>14</bold>
                  </td><td rowspan="1" colspan="1">
                    <bold>5</bold>
                  </td><td rowspan="1" colspan="1">
                    <bold>18</bold>
                  </td><td rowspan="1" colspan="1">
                    <bold>18</bold>
                  </td><td rowspan="1" colspan="1">
                    <bold>28</bold>
                  </td><td rowspan="1" colspan="1">
                    <bold>6</bold>
                  </td><td rowspan="1" colspan="1">
                    <bold>11</bold>
                  </td><td rowspan="1" colspan="1">
                    <bold>5</bold>
                  </td><td rowspan="1" colspan="1">
                    <bold>1/1</bold>
                  </td><td rowspan="1" colspan="1">
                    <bold>233</bold>
                  </td><td rowspan="1" colspan="1">
                    <bold>21.2</bold>
                  </td><td rowspan="1" colspan="1">
                    <bold>8.2</bold>
                  </td></tr><tr><td rowspan="1" colspan="1"><abbrev xmlns:xlink="http://www.w3.org/1999/xlink" content-type="institution" xlink:title="Pontifícia Universidade Católica de Goiás" id="ABBRID0EUZDK" xlink:type="simple">CEPB</abbrev> 2301 (Paratype)</td><td rowspan="1" colspan="1">female</td><td rowspan="1" colspan="1">191</td><td rowspan="1" colspan="1">3</td><td rowspan="1" colspan="1">191</td><td rowspan="1" colspan="1">5 + n</td><td rowspan="1" colspan="1">lta5**</td><td rowspan="1" colspan="1">19</td><td rowspan="1" colspan="1">17</td><td rowspan="1" colspan="1">29</td><td rowspan="1" colspan="1">7</td><td rowspan="1" colspan="1">13</td><td rowspan="1" colspan="1">5</td><td rowspan="1" colspan="1">1/1</td><td rowspan="1" colspan="1">206</td><td rowspan="1" colspan="1">3.5 + n</td><td rowspan="1" colspan="1">6.4</td></tr><tr><td rowspan="1" colspan="1"><abbrev xmlns:xlink="http://www.w3.org/1999/xlink" content-type="institution" xlink:title="Pontifícia Universidade Católica de Goiás" id="ABBRID0EO2DK" xlink:type="simple">CEPB</abbrev> 2302 (Paratype)</td><td rowspan="1" colspan="1">male</td><td rowspan="1" colspan="1">194</td><td rowspan="1" colspan="1">4</td><td rowspan="1" colspan="1">192</td><td rowspan="1" colspan="1">15</td><td rowspan="1" colspan="1">5</td><td rowspan="1" colspan="1">20</td><td rowspan="1" colspan="1">18</td><td rowspan="1" colspan="1">31</td><td rowspan="1" colspan="1">7</td><td rowspan="1" colspan="1">13</td><td rowspan="1" colspan="1">5</td><td rowspan="1" colspan="1">1/1</td><td rowspan="1" colspan="1">199</td><td rowspan="1" colspan="1">17.8</td><td rowspan="1" colspan="1">7.2</td></tr><tr><td rowspan="1" colspan="1"><abbrev xmlns:xlink="http://www.w3.org/1999/xlink" content-type="institution" xlink:title="Pontifícia Universidade Católica de Goiás" id="ABBRID0EI4DK" xlink:type="simple">CEPB</abbrev> 2303 (Paratype)</td><td rowspan="1" colspan="1">female</td><td rowspan="1" colspan="1">194</td><td rowspan="1" colspan="1">4</td><td rowspan="1" colspan="1">197</td><td rowspan="1" colspan="1">5 + n</td><td rowspan="1" colspan="1">lta5*</td><td rowspan="1" colspan="1">17</td><td rowspan="1" colspan="1">16</td><td rowspan="1" colspan="1">27</td><td rowspan="1" colspan="1">6</td><td rowspan="1" colspan="1">14</td><td rowspan="1" colspan="1">5</td><td rowspan="1" colspan="1">1/1</td><td rowspan="1" colspan="1">197</td><td rowspan="1" colspan="1">8.2 + n</td><td rowspan="1" colspan="1">7.0</td></tr><tr><td rowspan="1" colspan="1"><abbrev xmlns:xlink="http://www.w3.org/1999/xlink" content-type="institution" xlink:title="Pontifícia Universidade Católica de Goiás" id="ABBRID0EC6DK" xlink:type="simple">CEPB</abbrev> 2308 (Paratype)</td><td rowspan="1" colspan="1">female</td><td rowspan="1" colspan="1">195</td><td rowspan="1" colspan="1">4</td><td rowspan="1" colspan="1">196</td><td rowspan="1" colspan="1">15</td><td rowspan="1" colspan="1">5</td><td rowspan="1" colspan="1">18</td><td rowspan="1" colspan="1">18</td><td rowspan="1" colspan="1">28</td><td rowspan="1" colspan="1">
                    <abbrev xmlns:xlink="http://www.w3.org/1999/xlink" xlink:title="non-available data" id="ABBRID0EGAEK" xlink:type="simple">n/a</abbrev>
                  </td><td rowspan="1" colspan="1">13</td><td rowspan="1" colspan="1">4</td><td rowspan="1" colspan="1">1/1</td><td rowspan="1" colspan="1">150</td><td rowspan="1" colspan="1">13.0</td><td rowspan="1" colspan="1">5.1</td></tr><tr><td rowspan="1" colspan="1"><abbrev xmlns:xlink="http://www.w3.org/1999/xlink" content-type="institution" xlink:title="Pontifícia Universidade Católica de Goiás" id="ABBRID0EBBEK" xlink:type="simple">CEPB</abbrev> 2327 (Paratype)</td><td rowspan="1" colspan="1">female</td><td rowspan="1" colspan="1">196</td><td rowspan="1" colspan="1">3</td><td rowspan="1" colspan="1">196</td><td rowspan="1" colspan="1">14</td><td rowspan="1" colspan="1">5</td><td rowspan="1" colspan="1">20</td><td rowspan="1" colspan="1">19</td><td rowspan="1" colspan="1">31</td><td rowspan="1" colspan="1">6</td><td rowspan="1" colspan="1">13</td><td rowspan="1" colspan="1">5</td><td rowspan="1" colspan="1">1/1</td><td rowspan="1" colspan="1">205</td><td rowspan="1" colspan="1">16.5</td><td rowspan="1" colspan="1">6.0</td></tr><tr><td rowspan="1" colspan="1"><abbrev xmlns:xlink="http://www.w3.org/1999/xlink" content-type="institution" xlink:title="Pontifícia Universidade Católica de Goiás" id="ABBRID0E2CEK" xlink:type="simple">CEPB</abbrev> 2331 (Paratype)</td><td rowspan="1" colspan="1">female</td><td rowspan="1" colspan="1">197</td><td rowspan="1" colspan="1">4</td><td rowspan="1" colspan="1">195</td><td rowspan="1" colspan="1">15</td><td rowspan="1" colspan="1">5</td><td rowspan="1" colspan="1">18</td><td rowspan="1" colspan="1">16</td><td rowspan="1" colspan="1">30</td><td rowspan="1" colspan="1">6</td><td rowspan="1" colspan="1">11</td><td rowspan="1" colspan="1">5</td><td rowspan="1" colspan="1">1/1</td><td rowspan="1" colspan="1">175</td><td rowspan="1" colspan="1">14.4</td><td rowspan="1" colspan="1">5.8</td></tr><tr><td rowspan="1" colspan="1"><abbrev xmlns:xlink="http://www.w3.org/1999/xlink" content-type="institution" xlink:title="Pontifícia Universidade Católica de Goiás" id="ABBRID0EVEEK" xlink:type="simple">CEPB</abbrev> 2346 (Paratype)</td><td rowspan="1" colspan="1">male</td><td rowspan="1" colspan="1">195</td><td rowspan="1" colspan="1">4</td><td rowspan="1" colspan="1">195</td><td rowspan="1" colspan="1">14</td><td rowspan="1" colspan="1">5</td><td rowspan="1" colspan="1">18</td><td rowspan="1" colspan="1">18</td><td rowspan="1" colspan="1">29</td><td rowspan="1" colspan="1">6</td><td rowspan="1" colspan="1">14</td><td rowspan="1" colspan="1">5</td><td rowspan="1" colspan="1">1/1</td><td rowspan="1" colspan="1">138</td><td rowspan="1" colspan="1">11.3</td><td rowspan="1" colspan="1">4.3</td></tr><tr><td rowspan="1" colspan="1"><abbrev xmlns:xlink="http://www.w3.org/1999/xlink" content-type="institution" xlink:title="Pontifícia Universidade Católica de Goiás" id="ABBRID0EPGEK" xlink:type="simple">CEPB</abbrev> 2379 (Paratype)</td><td rowspan="1" colspan="1">male</td><td rowspan="1" colspan="1">185</td><td rowspan="1" colspan="1">4</td><td rowspan="1" colspan="1">189</td><td rowspan="1" colspan="1">5 + n</td><td rowspan="1" colspan="1">lta5**</td><td rowspan="1" colspan="1">19</td><td rowspan="1" colspan="1">18</td><td rowspan="1" colspan="1">29</td><td rowspan="1" colspan="1">6</td><td rowspan="1" colspan="1">13</td><td rowspan="1" colspan="1">5</td><td rowspan="1" colspan="1">1/1</td><td rowspan="1" colspan="1">180</td><td rowspan="1" colspan="1">5.0 + n</td><td rowspan="1" colspan="1">7.0</td></tr><tr><td rowspan="1" colspan="1"><abbrev xmlns:xlink="http://www.w3.org/1999/xlink" content-type="institution" xlink:title="Pontifícia Universidade Católica de Goiás" id="ABBRID0EJIEK" xlink:type="simple">CEPB</abbrev> 2381 (Paratype)</td><td rowspan="1" colspan="1">female</td><td rowspan="1" colspan="1">189</td><td rowspan="1" colspan="1">4</td><td rowspan="1" colspan="1">189</td><td rowspan="1" colspan="1">15</td><td rowspan="1" colspan="1">4</td><td rowspan="1" colspan="1">16</td><td rowspan="1" colspan="1">16</td><td rowspan="1" colspan="1">24</td><td rowspan="1" colspan="1">6</td><td rowspan="1" colspan="1">12</td><td rowspan="1" colspan="1">5</td><td rowspan="1" colspan="1">1/1</td><td rowspan="1" colspan="1">165</td><td rowspan="1" colspan="1">14.8</td><td rowspan="1" colspan="1">5.6</td></tr><tr><td rowspan="1" colspan="1"><abbrev xmlns:xlink="http://www.w3.org/1999/xlink" content-type="institution" xlink:title="Pontifícia Universidade Católica de Goiás" id="ABBRID0EDKEK" xlink:type="simple">CEPB</abbrev> 2298</td><td rowspan="1" colspan="1">female</td><td rowspan="1" colspan="1">199</td><td rowspan="1" colspan="1">3</td><td rowspan="1" colspan="1">199</td><td rowspan="1" colspan="1">14</td><td rowspan="1" colspan="1">
                    <abbrev xmlns:xlink="http://www.w3.org/1999/xlink" xlink:title="non-available data" id="ABBRID0E2KEK" xlink:type="simple">n/a</abbrev>
                  </td><td rowspan="1" colspan="1">18</td><td rowspan="1" colspan="1">18</td><td rowspan="1" colspan="1">30</td><td rowspan="1" colspan="1">7</td><td rowspan="1" colspan="1">13</td><td rowspan="1" colspan="1">5</td><td rowspan="1" colspan="1">1/1</td><td rowspan="1" colspan="1">215</td><td rowspan="1" colspan="1">16.7</td><td rowspan="1" colspan="1">7.4</td></tr><tr><td rowspan="1" colspan="1"><abbrev xmlns:xlink="http://www.w3.org/1999/xlink" content-type="institution" xlink:title="Pontifícia Universidade Católica de Goiás" id="ABBRID0ECMEK" xlink:type="simple">CEPB</abbrev> 2299</td><td rowspan="1" colspan="1">female</td><td rowspan="1" colspan="1">193</td><td rowspan="1" colspan="1">4</td><td rowspan="1" colspan="1">193</td><td rowspan="1" colspan="1">6+n</td><td rowspan="1" colspan="1">lta5*</td><td rowspan="1" colspan="1">18</td><td rowspan="1" colspan="1">15</td><td rowspan="1" colspan="1">29</td><td rowspan="1" colspan="1">6</td><td rowspan="1" colspan="1">13</td><td rowspan="1" colspan="1">4</td><td rowspan="1" colspan="1">1/1</td><td rowspan="1" colspan="1">186</td><td rowspan="1" colspan="1">7.6 + n</td><td rowspan="1" colspan="1">5.1</td></tr><tr><td rowspan="1" colspan="1"><abbrev xmlns:xlink="http://www.w3.org/1999/xlink" content-type="institution" xlink:title="Pontifícia Universidade Católica de Goiás" id="ABBRID0E3NEK" xlink:type="simple">CEPB</abbrev> 2300</td><td rowspan="1" colspan="1">male</td><td rowspan="1" colspan="1">194</td><td rowspan="1" colspan="1">3</td><td rowspan="1" colspan="1">195</td><td rowspan="1" colspan="1">14</td><td rowspan="1" colspan="1">5</td><td rowspan="1" colspan="1">18</td><td rowspan="1" colspan="1">17</td><td rowspan="1" colspan="1">26</td><td rowspan="1" colspan="1">6</td><td rowspan="1" colspan="1">12</td><td rowspan="1" colspan="1">5</td><td rowspan="1" colspan="1">1/1</td><td rowspan="1" colspan="1">213</td><td rowspan="1" colspan="1">15.3</td><td rowspan="1" colspan="1">6.1</td></tr><tr><td rowspan="1" colspan="1"><abbrev xmlns:xlink="http://www.w3.org/1999/xlink" content-type="institution" xlink:title="Pontifícia Universidade Católica de Goiás" id="ABBRID0EWPEK" xlink:type="simple">CEPB</abbrev> 2304</td><td rowspan="1" colspan="1">female</td><td rowspan="1" colspan="1">190</td><td rowspan="1" colspan="1">4</td><td rowspan="1" colspan="1">192</td><td rowspan="1" colspan="1">14</td><td rowspan="1" colspan="1">5</td><td rowspan="1" colspan="1">18</td><td rowspan="1" colspan="1">
                    <abbrev xmlns:xlink="http://www.w3.org/1999/xlink" xlink:title="non-available data" id="ABBRID0EUQEK" xlink:type="simple">n/a</abbrev>
                  </td><td rowspan="1" colspan="1">26</td><td rowspan="1" colspan="1">6</td><td rowspan="1" colspan="1">12</td><td rowspan="1" colspan="1">5</td><td rowspan="1" colspan="1">1/1</td><td rowspan="1" colspan="1">155</td><td rowspan="1" colspan="1">11.6</td><td rowspan="1" colspan="1">3.5</td></tr><tr><td rowspan="1" colspan="1"><abbrev xmlns:xlink="http://www.w3.org/1999/xlink" content-type="institution" xlink:title="Pontifícia Universidade Católica de Goiás" id="ABBRID0EVREK" xlink:type="simple">CEPB</abbrev> 2305</td><td rowspan="1" colspan="1">female</td><td rowspan="1" colspan="1">192</td><td rowspan="1" colspan="1">4</td><td rowspan="1" colspan="1">192</td><td rowspan="1" colspan="1">15</td><td rowspan="1" colspan="1">5</td><td rowspan="1" colspan="1">18</td><td rowspan="1" colspan="1">16</td><td rowspan="1" colspan="1">28</td><td rowspan="1" colspan="1">6</td><td rowspan="1" colspan="1">13</td><td rowspan="1" colspan="1">6</td><td rowspan="1" colspan="1">1/1</td><td rowspan="1" colspan="1">170</td><td rowspan="1" colspan="1">14.8</td><td rowspan="1" colspan="1">5.6</td></tr><tr><td rowspan="1" colspan="1"><abbrev xmlns:xlink="http://www.w3.org/1999/xlink" content-type="institution" xlink:title="Pontifícia Universidade Católica de Goiás" id="ABBRID0EPTEK" xlink:type="simple">CEPB</abbrev> 2306</td><td rowspan="1" colspan="1">female</td><td rowspan="1" colspan="1">197</td><td rowspan="1" colspan="1">4</td><td rowspan="1" colspan="1">196</td><td rowspan="1" colspan="1">14</td><td rowspan="1" colspan="1">4</td><td rowspan="1" colspan="1">18</td><td rowspan="1" colspan="1">18</td><td rowspan="1" colspan="1">28</td><td rowspan="1" colspan="1">8</td><td rowspan="1" colspan="1">12</td><td rowspan="1" colspan="1">5</td><td rowspan="1" colspan="1">1/1</td><td rowspan="1" colspan="1">145</td><td rowspan="1" colspan="1">10.8</td><td rowspan="1" colspan="1">4.2</td></tr><tr><td rowspan="1" colspan="1"><abbrev xmlns:xlink="http://www.w3.org/1999/xlink" content-type="institution" xlink:title="Pontifícia Universidade Católica de Goiás" id="ABBRID0EJVEK" xlink:type="simple">CEPB</abbrev> 2307</td><td rowspan="1" colspan="1">male</td><td rowspan="1" colspan="1">190</td><td rowspan="1" colspan="1">3</td><td rowspan="1" colspan="1">190</td><td rowspan="1" colspan="1">6 + n</td><td rowspan="1" colspan="1">lta6**</td><td rowspan="1" colspan="1">18</td><td rowspan="1" colspan="1">17</td><td rowspan="1" colspan="1">27</td><td rowspan="1" colspan="1">6</td><td rowspan="1" colspan="1">13</td><td rowspan="1" colspan="1">5</td><td rowspan="1" colspan="1">2/2</td><td rowspan="1" colspan="1">220</td><td rowspan="1" colspan="1">6.8 + n</td><td rowspan="1" colspan="1">7.9</td></tr><tr><td rowspan="1" colspan="1"><abbrev xmlns:xlink="http://www.w3.org/1999/xlink" content-type="institution" xlink:title="Pontifícia Universidade Católica de Goiás" id="ABBRID0EDXEK" xlink:type="simple">CEPB</abbrev> 2309</td><td rowspan="1" colspan="1">
                    <abbrev xmlns:xlink="http://www.w3.org/1999/xlink" xlink:title="unidentified" id="ABBRID0EMXEK" xlink:type="simple">un</abbrev>
                  </td><td rowspan="1" colspan="1">196</td><td rowspan="1" colspan="1">3</td><td rowspan="1" colspan="1">197</td><td rowspan="1" colspan="1">6 + n</td><td rowspan="1" colspan="1">lta5*</td><td rowspan="1" colspan="1">19</td><td rowspan="1" colspan="1">16</td><td rowspan="1" colspan="1">
                    <abbrev xmlns:xlink="http://www.w3.org/1999/xlink" xlink:title="non-available data" id="ABBRID0EJYEK" xlink:type="simple">n/a</abbrev>
                  </td><td rowspan="1" colspan="1">6</td><td rowspan="1" colspan="1">14</td><td rowspan="1" colspan="1">6</td><td rowspan="1" colspan="1">1/2</td><td rowspan="1" colspan="1">125</td><td rowspan="1" colspan="1">7.9 + n</td><td rowspan="1" colspan="1">4.5</td></tr><tr><td rowspan="1" colspan="1"><abbrev xmlns:xlink="http://www.w3.org/1999/xlink" content-type="institution" xlink:title="Pontifícia Universidade Católica de Goiás" id="ABBRID0EHZEK" xlink:type="simple">CEPB</abbrev> 2310</td><td rowspan="1" colspan="1">female</td><td rowspan="1" colspan="1">193</td><td rowspan="1" colspan="1">4</td><td rowspan="1" colspan="1">194</td><td rowspan="1" colspan="1">14</td><td rowspan="1" colspan="1">5</td><td rowspan="1" colspan="1">18</td><td rowspan="1" colspan="1">18</td><td rowspan="1" colspan="1">26</td><td rowspan="1" colspan="1">6</td><td rowspan="1" colspan="1">11</td><td rowspan="1" colspan="1">2</td><td rowspan="1" colspan="1">0/1</td><td rowspan="1" colspan="1">195</td><td rowspan="1" colspan="1">15.7</td><td rowspan="1" colspan="1">5.5</td></tr><tr><td rowspan="1" colspan="1"><abbrev xmlns:xlink="http://www.w3.org/1999/xlink" content-type="institution" xlink:title="Pontifícia Universidade Católica de Goiás" id="ABBRID0EB2EK" xlink:type="simple">CEPB</abbrev> 2312</td><td rowspan="1" colspan="1">female</td><td rowspan="1" colspan="1">192</td><td rowspan="1" colspan="1">3</td><td rowspan="1" colspan="1">192</td><td rowspan="1" colspan="1">15</td><td rowspan="1" colspan="1">5</td><td rowspan="1" colspan="1">18</td><td rowspan="1" colspan="1">18</td><td rowspan="1" colspan="1">30</td><td rowspan="1" colspan="1">6</td><td rowspan="1" colspan="1">15</td><td rowspan="1" colspan="1">3</td><td rowspan="1" colspan="1">1/1</td><td rowspan="1" colspan="1">190</td><td rowspan="1" colspan="1">15.1</td><td rowspan="1" colspan="1">6.6</td></tr><tr><td rowspan="1" colspan="1"><abbrev xmlns:xlink="http://www.w3.org/1999/xlink" content-type="institution" xlink:title="Pontifícia Universidade Católica de Goiás" id="ABBRID0E23EK" xlink:type="simple">CEPB</abbrev> 2313</td><td rowspan="1" colspan="1">female</td><td rowspan="1" colspan="1">189</td><td rowspan="1" colspan="1">3</td><td rowspan="1" colspan="1">190</td><td rowspan="1" colspan="1">15</td><td rowspan="1" colspan="1">5</td><td rowspan="1" colspan="1">18</td><td rowspan="1" colspan="1">15</td><td rowspan="1" colspan="1">28</td><td rowspan="1" colspan="1">6</td><td rowspan="1" colspan="1">14</td><td rowspan="1" colspan="1">5</td><td rowspan="1" colspan="1">1/1</td><td rowspan="1" colspan="1">130</td><td rowspan="1" colspan="1">11.7</td><td rowspan="1" colspan="1">4.2</td></tr><tr><td rowspan="1" colspan="1"><abbrev xmlns:xlink="http://www.w3.org/1999/xlink" content-type="institution" xlink:title="Pontifícia Universidade Católica de Goiás" id="ABBRID0EV5EK" xlink:type="simple">CEPB</abbrev> 2314</td><td rowspan="1" colspan="1">female</td><td rowspan="1" colspan="1">191</td><td rowspan="1" colspan="1">3</td><td rowspan="1" colspan="1">193</td><td rowspan="1" colspan="1">14</td><td rowspan="1" colspan="1">5</td><td rowspan="1" colspan="1">18</td><td rowspan="1" colspan="1">16</td><td rowspan="1" colspan="1">26</td><td rowspan="1" colspan="1">6</td><td rowspan="1" colspan="1">13</td><td rowspan="1" colspan="1">6</td><td rowspan="1" colspan="1">1/1</td><td rowspan="1" colspan="1">185</td><td rowspan="1" colspan="1">11.9</td><td rowspan="1" colspan="1">5.7</td></tr><tr><td rowspan="1" colspan="1"><abbrev xmlns:xlink="http://www.w3.org/1999/xlink" content-type="institution" xlink:title="Pontifícia Universidade Católica de Goiás" id="ABBRID0EPAFK" xlink:type="simple">CEPB</abbrev> 2315</td><td rowspan="1" colspan="1">female</td><td rowspan="1" colspan="1">193</td><td rowspan="1" colspan="1">3</td><td rowspan="1" colspan="1">193</td><td rowspan="1" colspan="1">14</td><td rowspan="1" colspan="1">5</td><td rowspan="1" colspan="1">18</td><td rowspan="1" colspan="1">19</td><td rowspan="1" colspan="1">27</td><td rowspan="1" colspan="1">6</td><td rowspan="1" colspan="1">12</td><td rowspan="1" colspan="1">5</td><td rowspan="1" colspan="1">1/1</td><td rowspan="1" colspan="1">177</td><td rowspan="1" colspan="1">14.1</td><td rowspan="1" colspan="1">5.9</td></tr><tr><td rowspan="1" colspan="1"><abbrev xmlns:xlink="http://www.w3.org/1999/xlink" content-type="institution" xlink:title="Pontifícia Universidade Católica de Goiás" id="ABBRID0EJCFK" xlink:type="simple">CEPB</abbrev> 2316</td><td rowspan="1" colspan="1">female</td><td rowspan="1" colspan="1">195</td><td rowspan="1" colspan="1">3</td><td rowspan="1" colspan="1">195</td><td rowspan="1" colspan="1">16</td><td rowspan="1" colspan="1">6</td><td rowspan="1" colspan="1">20</td><td rowspan="1" colspan="1">18</td><td rowspan="1" colspan="1">28</td><td rowspan="1" colspan="1">7</td><td rowspan="1" colspan="1">13</td><td rowspan="1" colspan="1">5</td><td rowspan="1" colspan="1">1/1</td><td rowspan="1" colspan="1">173</td><td rowspan="1" colspan="1">15.2</td><td rowspan="1" colspan="1">6.4</td></tr><tr><td rowspan="1" colspan="1"><abbrev xmlns:xlink="http://www.w3.org/1999/xlink" content-type="institution" xlink:title="Pontifícia Universidade Católica de Goiás" id="ABBRID0EDEFK" xlink:type="simple">CEPB</abbrev> 2317</td><td rowspan="1" colspan="1">female</td><td rowspan="1" colspan="1">195</td><td rowspan="1" colspan="1">5</td><td rowspan="1" colspan="1">196</td><td rowspan="1" colspan="1">5 + n</td><td rowspan="1" colspan="1">lta5**</td><td rowspan="1" colspan="1">18</td><td rowspan="1" colspan="1">
                    <abbrev xmlns:xlink="http://www.w3.org/1999/xlink" xlink:title="non-available data" id="ABBRID0EBFFK" xlink:type="simple">n/a</abbrev>
                  </td><td rowspan="1" colspan="1">
                    <abbrev xmlns:xlink="http://www.w3.org/1999/xlink" xlink:title="non-available data" id="ABBRID0EJFFK" xlink:type="simple">n/a</abbrev>
                  </td><td rowspan="1" colspan="1">6</td><td rowspan="1" colspan="1">13</td><td rowspan="1" colspan="1">5</td><td rowspan="1" colspan="1">1/1</td><td rowspan="1" colspan="1">180</td><td rowspan="1" colspan="1">3.0 + n</td><td rowspan="1" colspan="1">5.3</td></tr><tr><td rowspan="1" colspan="1"><abbrev xmlns:xlink="http://www.w3.org/1999/xlink" content-type="institution" xlink:title="Pontifícia Universidade Católica de Goiás" id="ABBRID0EHGFK" xlink:type="simple">CEPB</abbrev> 2318</td><td rowspan="1" colspan="1">female</td><td rowspan="1" colspan="1">196</td><td rowspan="1" colspan="1">3</td><td rowspan="1" colspan="1">195</td><td rowspan="1" colspan="1">15</td><td rowspan="1" colspan="1">5</td><td rowspan="1" colspan="1">20</td><td rowspan="1" colspan="1">18</td><td rowspan="1" colspan="1">31</td><td rowspan="1" colspan="1">6</td><td rowspan="1" colspan="1">11</td><td rowspan="1" colspan="1">5</td><td rowspan="1" colspan="1">1/1</td><td rowspan="1" colspan="1">120</td><td rowspan="1" colspan="1">16.1</td><td rowspan="1" colspan="1">4.3</td></tr><tr><td rowspan="1" colspan="1"><abbrev xmlns:xlink="http://www.w3.org/1999/xlink" content-type="institution" xlink:title="Pontifícia Universidade Católica de Goiás" id="ABBRID0EBIFK" xlink:type="simple">CEPB</abbrev> 2319</td><td rowspan="1" colspan="1">female</td><td rowspan="1" colspan="1">186</td><td rowspan="1" colspan="1">4</td><td rowspan="1" colspan="1">186</td><td rowspan="1" colspan="1">5 + n</td><td rowspan="1" colspan="1">lta5**</td><td rowspan="1" colspan="1">19</td><td rowspan="1" colspan="1">18</td><td rowspan="1" colspan="1">29</td><td rowspan="1" colspan="1">6</td><td rowspan="1" colspan="1">12</td><td rowspan="1" colspan="1">5</td><td rowspan="1" colspan="1">1/1</td><td rowspan="1" colspan="1">95</td><td rowspan="1" colspan="1">2.0 + n</td><td rowspan="1" colspan="1">3.2</td></tr><tr><td rowspan="1" colspan="1"><abbrev xmlns:xlink="http://www.w3.org/1999/xlink" content-type="institution" xlink:title="Pontifícia Universidade Católica de Goiás" id="ABBRID0E2JFK" xlink:type="simple">CEPB</abbrev> 2320</td><td rowspan="1" colspan="1">female</td><td rowspan="1" colspan="1">185</td><td rowspan="1" colspan="1">4</td><td rowspan="1" colspan="1">182</td><td rowspan="1" colspan="1">15</td><td rowspan="1" colspan="1">5</td><td rowspan="1" colspan="1">19</td><td rowspan="1" colspan="1">18</td><td rowspan="1" colspan="1">26</td><td rowspan="1" colspan="1">7</td><td rowspan="1" colspan="1">13</td><td rowspan="1" colspan="1">2</td><td rowspan="1" colspan="1">1/1</td><td rowspan="1" colspan="1">92</td><td rowspan="1" colspan="1">7.7</td><td rowspan="1" colspan="1">2.6</td></tr><tr><td rowspan="1" colspan="1"><abbrev xmlns:xlink="http://www.w3.org/1999/xlink" content-type="institution" xlink:title="Pontifícia Universidade Católica de Goiás" id="ABBRID0EVLFK" xlink:type="simple">CEPB</abbrev> 2321</td><td rowspan="1" colspan="1">female</td><td rowspan="1" colspan="1">194</td><td rowspan="1" colspan="1">3</td><td rowspan="1" colspan="1">192</td><td rowspan="1" colspan="1">16</td><td rowspan="1" colspan="1">6</td><td rowspan="1" colspan="1">18</td><td rowspan="1" colspan="1">18</td><td rowspan="1" colspan="1">30</td><td rowspan="1" colspan="1">6</td><td rowspan="1" colspan="1">12</td><td rowspan="1" colspan="1">5</td><td rowspan="1" colspan="1">1/1</td><td rowspan="1" colspan="1">160</td><td rowspan="1" colspan="1">14.1</td><td rowspan="1" colspan="1">6.0</td></tr><tr><td rowspan="1" colspan="1"><abbrev xmlns:xlink="http://www.w3.org/1999/xlink" content-type="institution" xlink:title="Pontifícia Universidade Católica de Goiás" id="ABBRID0EPNFK" xlink:type="simple">CEPB</abbrev> 2322</td><td rowspan="1" colspan="1">female</td><td rowspan="1" colspan="1">196</td><td rowspan="1" colspan="1">4</td><td rowspan="1" colspan="1">195</td><td rowspan="1" colspan="1">5 + n</td><td rowspan="1" colspan="1">lta5**</td><td rowspan="1" colspan="1">21</td><td rowspan="1" colspan="1">18</td><td rowspan="1" colspan="1">27</td><td rowspan="1" colspan="1">6</td><td rowspan="1" colspan="1">11</td><td rowspan="1" colspan="1">4</td><td rowspan="1" colspan="1">1/1</td><td rowspan="1" colspan="1">155</td><td rowspan="1" colspan="1">3.7 + n</td><td rowspan="1" colspan="1">5.3</td></tr><tr><td rowspan="1" colspan="1"><abbrev xmlns:xlink="http://www.w3.org/1999/xlink" content-type="institution" xlink:title="Pontifícia Universidade Católica de Goiás" id="ABBRID0EJPFK" xlink:type="simple">CEPB</abbrev> 2323</td><td rowspan="1" colspan="1">female</td><td rowspan="1" colspan="1">194</td><td rowspan="1" colspan="1">4</td><td rowspan="1" colspan="1">193</td><td rowspan="1" colspan="1">15</td><td rowspan="1" colspan="1">5</td><td rowspan="1" colspan="1">16</td><td rowspan="1" colspan="1">16</td><td rowspan="1" colspan="1">24</td><td rowspan="1" colspan="1">6</td><td rowspan="1" colspan="1">13</td><td rowspan="1" colspan="1">2</td><td rowspan="1" colspan="1">1/1</td><td rowspan="1" colspan="1">112</td><td rowspan="1" colspan="1">8.8</td><td rowspan="1" colspan="1">3.0</td></tr><tr><td rowspan="1" colspan="1"><abbrev xmlns:xlink="http://www.w3.org/1999/xlink" content-type="institution" xlink:title="Pontifícia Universidade Católica de Goiás" id="ABBRID0EDRFK" xlink:type="simple">CEPB</abbrev> 2324</td><td rowspan="1" colspan="1">male</td><td rowspan="1" colspan="1">193</td><td rowspan="1" colspan="1">3</td><td rowspan="1" colspan="1">193</td><td rowspan="1" colspan="1">16</td><td rowspan="1" colspan="1">6</td><td rowspan="1" colspan="1">19</td><td rowspan="1" colspan="1">18</td><td rowspan="1" colspan="1">31</td><td rowspan="1" colspan="1">6</td><td rowspan="1" colspan="1">13</td><td rowspan="1" colspan="1">5</td><td rowspan="1" colspan="1">1/1</td><td rowspan="1" colspan="1">162</td><td rowspan="1" colspan="1">14.6</td><td rowspan="1" colspan="1">5.7</td></tr><tr><td rowspan="1" colspan="1"><abbrev xmlns:xlink="http://www.w3.org/1999/xlink" content-type="institution" xlink:title="Pontifícia Universidade Católica de Goiás" id="ABBRID0E4SFK" xlink:type="simple">CEPB</abbrev> 2325</td><td rowspan="1" colspan="1">female</td><td rowspan="1" colspan="1">193</td><td rowspan="1" colspan="1">4</td><td rowspan="1" colspan="1">190</td><td rowspan="1" colspan="1">14</td><td rowspan="1" colspan="1">5</td><td rowspan="1" colspan="1">19</td><td rowspan="1" colspan="1">18</td><td rowspan="1" colspan="1">27</td><td rowspan="1" colspan="1">6</td><td rowspan="1" colspan="1">11</td><td rowspan="1" colspan="1">5</td><td rowspan="1" colspan="1">1/1</td><td rowspan="1" colspan="1">174</td><td rowspan="1" colspan="1">14.2</td><td rowspan="1" colspan="1">6.1</td></tr><tr><td rowspan="1" colspan="1"><abbrev xmlns:xlink="http://www.w3.org/1999/xlink" content-type="institution" xlink:title="Pontifícia Universidade Católica de Goiás" id="ABBRID0EXUFK" xlink:type="simple">CEPB</abbrev> 2326</td><td rowspan="1" colspan="1">male</td><td rowspan="1" colspan="1">198</td><td rowspan="1" colspan="1">3</td><td rowspan="1" colspan="1">197</td><td rowspan="1" colspan="1">16</td><td rowspan="1" colspan="1">6</td><td rowspan="1" colspan="1">17</td><td rowspan="1" colspan="1">17</td><td rowspan="1" colspan="1">28</td><td rowspan="1" colspan="1">6</td><td rowspan="1" colspan="1">10</td><td rowspan="1" colspan="1">5</td><td rowspan="1" colspan="1">1/1</td><td rowspan="1" colspan="1">195</td><td rowspan="1" colspan="1">16.4</td><td rowspan="1" colspan="1">6.4</td></tr><tr><td rowspan="1" colspan="1"><abbrev xmlns:xlink="http://www.w3.org/1999/xlink" content-type="institution" xlink:title="Pontifícia Universidade Católica de Goiás" id="ABBRID0ERWFK" xlink:type="simple">CEPB</abbrev> 2328</td><td rowspan="1" colspan="1">female</td><td rowspan="1" colspan="1">192</td><td rowspan="1" colspan="1">3</td><td rowspan="1" colspan="1">194</td><td rowspan="1" colspan="1">15</td><td rowspan="1" colspan="1">6</td><td rowspan="1" colspan="1">18</td><td rowspan="1" colspan="1">18</td><td rowspan="1" colspan="1">28</td><td rowspan="1" colspan="1">6</td><td rowspan="1" colspan="1">12</td><td rowspan="1" colspan="1">5</td><td rowspan="1" colspan="1">1/1</td><td rowspan="1" colspan="1">173</td><td rowspan="1" colspan="1">15.5</td><td rowspan="1" colspan="1">6.5</td></tr><tr><td rowspan="1" colspan="1"><abbrev xmlns:xlink="http://www.w3.org/1999/xlink" content-type="institution" xlink:title="Pontifícia Universidade Católica de Goiás" id="ABBRID0ELYFK" xlink:type="simple">CEPB</abbrev> 2329</td><td rowspan="1" colspan="1">male</td><td rowspan="1" colspan="1">195</td><td rowspan="1" colspan="1">4</td><td rowspan="1" colspan="1">196</td><td rowspan="1" colspan="1">15</td><td rowspan="1" colspan="1">5</td><td rowspan="1" colspan="1">19</td><td rowspan="1" colspan="1">18</td><td rowspan="1" colspan="1">30</td><td rowspan="1" colspan="1">6</td><td rowspan="1" colspan="1">13</td><td rowspan="1" colspan="1">6</td><td rowspan="1" colspan="1">1/1</td><td rowspan="1" colspan="1">170</td><td rowspan="1" colspan="1">13.0</td><td rowspan="1" colspan="1">5.7</td></tr><tr><td rowspan="1" colspan="1"><abbrev xmlns:xlink="http://www.w3.org/1999/xlink" content-type="institution" xlink:title="Pontifícia Universidade Católica de Goiás" id="ABBRID0EF1FK" xlink:type="simple">CEPB</abbrev> 2330</td><td rowspan="1" colspan="1">male</td><td rowspan="1" colspan="1">194</td><td rowspan="1" colspan="1">4</td><td rowspan="1" colspan="1">193</td><td rowspan="1" colspan="1">5 + n</td><td rowspan="1" colspan="1">lta5**</td><td rowspan="1" colspan="1">20</td><td rowspan="1" colspan="1">18</td><td rowspan="1" colspan="1">30</td><td rowspan="1" colspan="1">6</td><td rowspan="1" colspan="1">13</td><td rowspan="1" colspan="1">5</td><td rowspan="1" colspan="1">1/1</td><td rowspan="1" colspan="1">178</td><td rowspan="1" colspan="1">2.6 + n</td><td rowspan="1" colspan="1">6.0</td></tr><tr><td rowspan="1" colspan="1"><abbrev xmlns:xlink="http://www.w3.org/1999/xlink" content-type="institution" xlink:title="Pontifícia Universidade Católica de Goiás" id="ABBRID0E62FK" xlink:type="simple">CEPB</abbrev> 2332</td><td rowspan="1" colspan="1">male</td><td rowspan="1" colspan="1">190 + n</td><td rowspan="1" colspan="1">4</td><td rowspan="1" colspan="1">190</td><td rowspan="1" colspan="1">15</td><td rowspan="1" colspan="1">5</td><td rowspan="1" colspan="1">18</td><td rowspan="1" colspan="1">16</td><td rowspan="1" colspan="1">28</td><td rowspan="1" colspan="1">6</td><td rowspan="1" colspan="1">15</td><td rowspan="1" colspan="1">5</td><td rowspan="1" colspan="1">1/1</td><td rowspan="1" colspan="1">
                    <abbrev xmlns:xlink="http://www.w3.org/1999/xlink" xlink:title="brooked specimen" id="ABBRID0EP4FK" xlink:type="simple">bs</abbrev>
                  </td><td rowspan="1" colspan="1">11.1</td><td rowspan="1" colspan="1">4.0</td></tr><tr><td rowspan="1" colspan="1"><abbrev xmlns:xlink="http://www.w3.org/1999/xlink" content-type="institution" xlink:title="Pontifícia Universidade Católica de Goiás" id="ABBRID0E54FK" xlink:type="simple">CEPB</abbrev> 2333</td><td rowspan="1" colspan="1">female</td><td rowspan="1" colspan="1">196</td><td rowspan="1" colspan="1">3</td><td rowspan="1" colspan="1">194</td><td rowspan="1" colspan="1">15</td><td rowspan="1" colspan="1">
                    <abbrev xmlns:xlink="http://www.w3.org/1999/xlink" xlink:title="non-available data" id="ABBRID0EW5FK" xlink:type="simple">n/a</abbrev>
                  </td><td rowspan="1" colspan="1">18</td><td rowspan="1" colspan="1">17</td><td rowspan="1" colspan="1">26</td><td rowspan="1" colspan="1">6</td><td rowspan="1" colspan="1">10</td><td rowspan="1" colspan="1">2</td><td rowspan="1" colspan="1">1/1</td><td rowspan="1" colspan="1">203</td><td rowspan="1" colspan="1">16.9</td><td rowspan="1" colspan="1">6.3</td></tr><tr><td rowspan="1" colspan="1"><abbrev xmlns:xlink="http://www.w3.org/1999/xlink" content-type="institution" xlink:title="Pontifícia Universidade Católica de Goiás" id="ABBRID0E46FK" xlink:type="simple">CEPB</abbrev> 2334</td><td rowspan="1" colspan="1">female</td><td rowspan="1" colspan="1">194</td><td rowspan="1" colspan="1">3</td><td rowspan="1" colspan="1">192</td><td rowspan="1" colspan="1">5 + n</td><td rowspan="1" colspan="1">5</td><td rowspan="1" colspan="1">20</td><td rowspan="1" colspan="1">18</td><td rowspan="1" colspan="1">30</td><td rowspan="1" colspan="1">6</td><td rowspan="1" colspan="1">14</td><td rowspan="1" colspan="1">6</td><td rowspan="1" colspan="1">1/1</td><td rowspan="1" colspan="1">190</td><td rowspan="1" colspan="1">7.0 + n</td><td rowspan="1" colspan="1">7.3</td></tr><tr><td rowspan="1" colspan="1"><abbrev xmlns:xlink="http://www.w3.org/1999/xlink" content-type="institution" xlink:title="Pontifícia Universidade Católica de Goiás" id="ABBRID0EXBGK" xlink:type="simple">CEPB</abbrev> 2335</td><td rowspan="1" colspan="1">female</td><td rowspan="1" colspan="1">197</td><td rowspan="1" colspan="1">3</td><td rowspan="1" colspan="1">197</td><td rowspan="1" colspan="1">14</td><td rowspan="1" colspan="1">5</td><td rowspan="1" colspan="1">20</td><td rowspan="1" colspan="1">18</td><td rowspan="1" colspan="1">31</td><td rowspan="1" colspan="1">6</td><td rowspan="1" colspan="1">12</td><td rowspan="1" colspan="1">5</td><td rowspan="1" colspan="1">1/1</td><td rowspan="1" colspan="1">135</td><td rowspan="1" colspan="1">9.7</td><td rowspan="1" colspan="1">3.9</td></tr><tr><td rowspan="1" colspan="1"><abbrev xmlns:xlink="http://www.w3.org/1999/xlink" content-type="institution" xlink:title="Pontifícia Universidade Católica de Goiás" id="ABBRID0ERDGK" xlink:type="simple">CEPB</abbrev> 2336</td><td rowspan="1" colspan="1">female</td><td rowspan="1" colspan="1">190</td><td rowspan="1" colspan="1">4</td><td rowspan="1" colspan="1">190</td><td rowspan="1" colspan="1">15</td><td rowspan="1" colspan="1">6</td><td rowspan="1" colspan="1">18</td><td rowspan="1" colspan="1">17</td><td rowspan="1" colspan="1">29</td><td rowspan="1" colspan="1">6</td><td rowspan="1" colspan="1">13</td><td rowspan="1" colspan="1">4</td><td rowspan="1" colspan="1">1/1</td><td rowspan="1" colspan="1">105</td><td rowspan="1" colspan="1">9.1</td><td rowspan="1" colspan="1">3.4</td></tr><tr><td rowspan="1" colspan="1"><abbrev xmlns:xlink="http://www.w3.org/1999/xlink" content-type="institution" xlink:title="Pontifícia Universidade Católica de Goiás" id="ABBRID0ELFGK" xlink:type="simple">CEPB</abbrev> 2337</td><td rowspan="1" colspan="1">female</td><td rowspan="1" colspan="1">186</td><td rowspan="1" colspan="1">4</td><td rowspan="1" colspan="1">185</td><td rowspan="1" colspan="1">5 + n</td><td rowspan="1" colspan="1">lta5**</td><td rowspan="1" colspan="1">19</td><td rowspan="1" colspan="1">18</td><td rowspan="1" colspan="1">29</td><td rowspan="1" colspan="1">6</td><td rowspan="1" colspan="1">13</td><td rowspan="1" colspan="1">5</td><td rowspan="1" colspan="1">1/1</td><td rowspan="1" colspan="1">145</td><td rowspan="1" colspan="1">3.7 + n</td><td rowspan="1" colspan="1">4.9</td></tr><tr><td rowspan="1" colspan="1"><abbrev xmlns:xlink="http://www.w3.org/1999/xlink" content-type="institution" xlink:title="Pontifícia Universidade Católica de Goiás" id="ABBRID0EFHGK" xlink:type="simple">CEPB</abbrev> 2338</td><td rowspan="1" colspan="1">female</td><td rowspan="1" colspan="1">190 + n</td><td rowspan="1" colspan="1">4</td><td rowspan="1" colspan="1">186</td><td rowspan="1" colspan="1">13</td><td rowspan="1" colspan="1">5</td><td rowspan="1" colspan="1">18</td><td rowspan="1" colspan="1">17</td><td rowspan="1" colspan="1">28</td><td rowspan="1" colspan="1">6</td><td rowspan="1" colspan="1">12</td><td rowspan="1" colspan="1">5</td><td rowspan="1" colspan="1">1/1</td><td rowspan="1" colspan="1">~ 160</td><td rowspan="1" colspan="1">13.8</td><td rowspan="1" colspan="1">5.1</td></tr><tr><td rowspan="1" colspan="1"><abbrev xmlns:xlink="http://www.w3.org/1999/xlink" content-type="institution" xlink:title="Pontifícia Universidade Católica de Goiás" id="ABBRID0E6IGK" xlink:type="simple">CEPB</abbrev> 2339</td><td rowspan="1" colspan="1">female</td><td rowspan="1" colspan="1">192</td><td rowspan="1" colspan="1">4</td><td rowspan="1" colspan="1">193</td><td rowspan="1" colspan="1">16</td><td rowspan="1" colspan="1">5</td><td rowspan="1" colspan="1">19</td><td rowspan="1" colspan="1">18</td><td rowspan="1" colspan="1">32</td><td rowspan="1" colspan="1">6</td><td rowspan="1" colspan="1">13</td><td rowspan="1" colspan="1">5</td><td rowspan="1" colspan="1">1/1</td><td rowspan="1" colspan="1">127</td><td rowspan="1" colspan="1">10.6</td><td rowspan="1" colspan="1">4.0</td></tr><tr><td rowspan="1" colspan="1"><abbrev xmlns:xlink="http://www.w3.org/1999/xlink" content-type="institution" xlink:title="Pontifícia Universidade Católica de Goiás" id="ABBRID0EZKGK" xlink:type="simple">CEPB</abbrev> 2356</td><td rowspan="1" colspan="1">male</td><td rowspan="1" colspan="1">188</td><td rowspan="1" colspan="1">3</td><td rowspan="1" colspan="1">189</td><td rowspan="1" colspan="1">16</td><td rowspan="1" colspan="1">
                    <abbrev xmlns:xlink="http://www.w3.org/1999/xlink" xlink:title="non-available data" id="ABBRID0ERLGK" xlink:type="simple">n/a</abbrev>
                  </td><td rowspan="1" colspan="1">18</td><td rowspan="1" colspan="1">18</td><td rowspan="1" colspan="1">28</td><td rowspan="1" colspan="1">7</td><td rowspan="1" colspan="1">13</td><td rowspan="1" colspan="1">3</td><td rowspan="1" colspan="1">1/1</td><td rowspan="1" colspan="1">190</td><td rowspan="1" colspan="1">16.7</td><td rowspan="1" colspan="1">5.8</td></tr><tr><td rowspan="1" colspan="1"><abbrev xmlns:xlink="http://www.w3.org/1999/xlink" content-type="institution" xlink:title="Pontifícia Universidade Católica de Goiás" id="ABBRID0EYMGK" xlink:type="simple">CEPB</abbrev> 2380</td><td rowspan="1" colspan="1">female</td><td rowspan="1" colspan="1">192</td><td rowspan="1" colspan="1">3</td><td rowspan="1" colspan="1">195</td><td rowspan="1" colspan="1">14</td><td rowspan="1" colspan="1">5</td><td rowspan="1" colspan="1">17</td><td rowspan="1" colspan="1">16</td><td rowspan="1" colspan="1">25</td><td rowspan="1" colspan="1">6</td><td rowspan="1" colspan="1">12</td><td rowspan="1" colspan="1">5</td><td rowspan="1" colspan="1">2/2</td><td rowspan="1" colspan="1">140</td><td rowspan="1" colspan="1">11.5</td><td rowspan="1" colspan="1">5.6</td></tr><tr><td rowspan="1" colspan="1">Minimum</td><td rowspan="1" colspan="1"/><td rowspan="1" colspan="1">185</td><td rowspan="1" colspan="1">3</td><td rowspan="1" colspan="1">182</td><td rowspan="1" colspan="1">13</td><td rowspan="1" colspan="1">4</td><td rowspan="1" colspan="1">16</td><td rowspan="1" colspan="1">15</td><td rowspan="1" colspan="1">24</td><td rowspan="1" colspan="1">6</td><td rowspan="1" colspan="1">10</td><td rowspan="1" colspan="1">2</td><td rowspan="1" colspan="1"/><td rowspan="1" colspan="1">92</td><td rowspan="1" colspan="1">2.2</td><td rowspan="1" colspan="1">2.6</td></tr><tr><td rowspan="1" colspan="1">Maximum</td><td rowspan="1" colspan="1"/><td rowspan="1" colspan="1">199</td><td rowspan="1" colspan="1">5</td><td rowspan="1" colspan="1">199</td><td rowspan="1" colspan="1">16</td><td rowspan="1" colspan="1">6</td><td rowspan="1" colspan="1">21</td><td rowspan="1" colspan="1">19</td><td rowspan="1" colspan="1">32</td><td rowspan="1" colspan="1">8</td><td rowspan="1" colspan="1">15</td><td rowspan="1" colspan="1">6</td><td rowspan="1" colspan="1">
                    <abbrev xmlns:xlink="http://www.w3.org/1999/xlink" xlink:title="non-available data" id="ABBRID0ENRGK" xlink:type="simple">n/a</abbrev>
                  </td><td rowspan="1" colspan="1">233</td><td rowspan="1" colspan="1">21.2</td><td rowspan="1" colspan="1">8.2</td></tr><tr><td rowspan="1" colspan="1">Mean</td><td rowspan="1" colspan="1"/><td rowspan="1" colspan="1">192.9</td><td rowspan="1" colspan="1">3.6</td><td rowspan="1" colspan="1">193.0</td><td rowspan="1" colspan="1">14.8</td><td rowspan="1" colspan="1">5.0</td><td rowspan="1" colspan="1">18.4</td><td rowspan="1" colspan="1">17.4</td><td rowspan="1" colspan="1">28.3</td><td rowspan="1" colspan="1">6.2</td><td rowspan="1" colspan="1">12.6</td><td rowspan="1" colspan="1">4.7</td><td rowspan="1" colspan="1">
                    <abbrev xmlns:xlink="http://www.w3.org/1999/xlink" xlink:title="non-available data" id="ABBRID0EGTGK" xlink:type="simple">n/a</abbrev>
                  </td><td rowspan="1" colspan="1">167.3</td><td rowspan="1" colspan="1">13.4</td><td rowspan="1" colspan="1">5.5</td></tr><tr><td rowspan="1" colspan="1">Mode</td><td rowspan="1" colspan="1"/><td rowspan="1" colspan="1">194</td><td rowspan="1" colspan="1">4</td><td rowspan="1" colspan="1">195</td><td rowspan="1" colspan="1">15</td><td rowspan="1" colspan="1">5</td><td rowspan="1" colspan="1">18</td><td rowspan="1" colspan="1">18</td><td rowspan="1" colspan="1">28</td><td rowspan="1" colspan="1">6</td><td rowspan="1" colspan="1">13</td><td rowspan="1" colspan="1">5</td><td rowspan="1" colspan="1">
                    <abbrev xmlns:xlink="http://www.w3.org/1999/xlink" xlink:title="non-available data" id="ABBRID0E6UGK" xlink:type="simple">n/a</abbrev>
                  </td><td rowspan="1" colspan="1">190</td><td rowspan="1" colspan="1">
                    <abbrev xmlns:xlink="http://www.w3.org/1999/xlink" xlink:title="non-available data" id="ABBRID0EKVGK" xlink:type="simple">n/a</abbrev>
                  </td><td rowspan="1" colspan="1">
                    <abbrev xmlns:xlink="http://www.w3.org/1999/xlink" xlink:title="non-available data" id="ABBRID0ESVGK" xlink:type="simple">n/a</abbrev>
                  </td></tr><tr><td rowspan="1" colspan="1">Standard deviation</td><td rowspan="1" colspan="1"/><td rowspan="1" colspan="1">3.4</td><td rowspan="1" colspan="1">0.5</td><td rowspan="1" colspan="1">3.4</td><td rowspan="1" colspan="1">0.8</td><td rowspan="1" colspan="1">0.4</td><td rowspan="1" colspan="1">1.0</td><td rowspan="1" colspan="1">1.0</td><td rowspan="1" colspan="1">1.9</td><td rowspan="1" colspan="1">0.5</td><td rowspan="1" colspan="1">1.1</td><td rowspan="1" colspan="1">1.0</td><td rowspan="1" colspan="1">
                    <abbrev xmlns:xlink="http://www.w3.org/1999/xlink" xlink:title="non-available data" id="ABBRID0ECXGK" xlink:type="simple">n/a</abbrev>
                  </td><td rowspan="1" colspan="1">34.1</td><td rowspan="1" colspan="1">3.5</td><td rowspan="1" colspan="1">1.3</td></tr></tbody></table></table-wrap></tp:treatment-sec><tp:treatment-sec sec-type="Colour in life" id="SECID0EPXGK"><title>Colour in life.</title><p>Dorsum and lateral parts with dark brown coloration on the segments, which is more pronounced in the vertebral (Fig. <xref ref-type="fig" rid="F4">4A</xref>) and dorsal section of the tail regions (Fig. <xref ref-type="fig" rid="F4">4B</xref>). Pink predominates in areas where the brown colour is less pronounced. We do not have photographs of the ventral region of the live specimen.</p><fig id="F4" position="float" orientation="portrait"><object-id xmlns:xlink="http://www.w3.org/1999/xlink" content-type="doi" xlink:type="simple">10.3897/zookeys.1213.122265.figure4</object-id><object-id xmlns:xlink="http://www.w3.org/1999/xlink" content-type="arpha" xlink:type="simple">7CC8CE5E-7631-5199-8DCE-426E600B6AA8</object-id><label>Figure 4.</label><caption><p>Variation (grey in the drawings) of cephalic shields of <italic><tp:taxon-name><tp:taxon-name-part taxon-name-part-type="genus" reg="Amphisbaena">Amphisbaena</tp:taxon-name-part><tp:taxon-name-part taxon-name-part-type="species" reg="amethysta">amethysta</tp:taxon-name-part></tp:taxon-name></italic> sp. nov. <bold>A</bold> dorsal view of the head of <abbrev xmlns:xlink="http://www.w3.org/1999/xlink" content-type="institution" xlink:title="Pontifícia Universidade Católica de Goiás" id="ABBRID0ESYGK" xlink:type="simple">CEPB</abbrev> 2280 with frontal variation <bold>B</bold> dorsal view of <abbrev xmlns:xlink="http://www.w3.org/1999/xlink" content-type="institution" xlink:title="Pontifícia Universidade Católica de Goiás" id="ABBRID0EZYGK" xlink:type="simple">CEPB</abbrev> 2309 with four parietal shields, and <bold>C</bold> lateral view of left side of <abbrev xmlns:xlink="http://www.w3.org/1999/xlink" content-type="institution" xlink:title="Pontifícia Universidade Católica de Goiás" id="ABBRID0EAZGK" xlink:type="simple">CEPB</abbrev> 2303 (paratype) with supralabials fused. Scale bar: 3 mm.</p></caption><graphic xmlns:xlink="http://www.w3.org/1999/xlink" xlink:href="zookeys-1213-001_article-122265__-g004.jpg" position="float" orientation="portrait" xlink:type="simple" id="oo_1140645.jpg"><uri content-type="original_file" xlink:type="simple">https://binary.pensoft.net/fig/1140645</uri></graphic></fig></tp:treatment-sec><tp:treatment-sec sec-type="Colour in preservative" id="SECID0EKZGK"><title>Colour in preservative</title><p><bold>(ethylic alcohol 70%).</bold> Dorsum cream, with brown colouring on the segments in the dorsum, lateral parts, and dorsal portions of the tail portions. Dorsal, lateral, and ventral portions of head pale brown, darker than the ventral portion. Venter cream coloured.</p></tp:treatment-sec><tp:treatment-sec sec-type="etymology" id="SECID0ESZGK"><title>Etymology.</title><p>The specific epithet refers to the mineral amethyst that is a type of quartz and also the name of the region of the type locality “Brejinho das Ametistas”, a district located south of the municipality of Caetité, state of Bahia. This region has been an amethyst mining centre since the beginning of the 20<sup>th</sup> century. <xref ref-type="bibr" rid="B64">Spix and Martius (1938)</xref> defined the mineral from the “Brejinho das Ametistas” mines as “the beautiful amethysts” on their trip through the “Alto Sertão” of Bahia at the beginning of the 19<sup>th</sup> century (<xref ref-type="bibr" rid="B7">Cotrim 2015</xref>). The region currently has an economy based on mining and energy activities focused on wind energy production. The type series was collected during the execution of environmental programs within the scope of Bahia Mineração (<abbrev xmlns:xlink="http://www.w3.org/1999/xlink" xlink:title="Bahia Mineração mining company" id="ABBRID0EE1GK" xlink:type="simple">BAMIN</abbrev>), which operates in the exploration of iron ore in the “Brejinho das Ametistas” region.</p></tp:treatment-sec><tp:treatment-sec sec-type="distribution" id="SECID0EI1GK"><title>Distribution and habitat.</title><p><italic><tp:taxon-name><tp:taxon-name-part taxon-name-part-type="genus" reg="Amphisbaena">Amphisbaena</tp:taxon-name-part><tp:taxon-name-part taxon-name-part-type="species" reg="amethysta">amethysta</tp:taxon-name-part></tp:taxon-name></italic> sp. nov. is known from municipality of Caetité municipality, state of Bahia, Brazil (Fig. <xref ref-type="fig" rid="F5">5</xref>). The region is in the northern portion of the Espinhaço Mountain Range, has an average altitude of 1000 m a.s.l., and lies within the ecotone between two morphoclimatic domains, Caatinga and Cerrado. In the region there are patches of deciduous and semi-deciduous forests [“Floresta Estacional Decidual” and “Floresta Semidecidual Montana” sensu <xref ref-type="bibr" rid="B35">IBGE (2023)</xref>] associated with valleys, slopes, and gallery forests, and containing floristic elements common to the vegetation of the Caatinga, Cerrado, and Atlantic Forest morphoclimatic domains. Areas of savannah vegetation with rock outcrops, typical of the woody Caatinga, occur at higher elevations (Fig. <xref ref-type="fig" rid="F6">6</xref>).</p><fig id="F5" position="float" orientation="portrait"><object-id xmlns:xlink="http://www.w3.org/1999/xlink" content-type="doi" xlink:type="simple">10.3897/zookeys.1213.122265.figure5</object-id><object-id xmlns:xlink="http://www.w3.org/1999/xlink" content-type="arpha" xlink:type="simple">633F1480-8F9A-536F-A749-382C223CC7CD</object-id><label>Figure 5.</label><caption><p>Geographic distribution of <italic><tp:taxon-name><tp:taxon-name-part taxon-name-part-type="genus" reg="Amphisbaena">Amphisbaena</tp:taxon-name-part><tp:taxon-name-part taxon-name-part-type="species" reg="amethysta">amethysta</tp:taxon-name-part></tp:taxon-name></italic> sp. nov. and others <italic><tp:taxon-name><tp:taxon-name-part taxon-name-part-type="genus" reg="Amphisbaena">Amphisbaena</tp:taxon-name-part></tp:taxon-name></italic> species from Espinhaço Mountain Range locality. Black arrows indicate the type localities of the species with more than one known geographic record.</p></caption><graphic xmlns:xlink="http://www.w3.org/1999/xlink" xlink:href="zookeys-1213-001_article-122265__-g005.jpg" position="float" orientation="portrait" xlink:type="simple" id="oo_1140646.jpg"><uri content-type="original_file" xlink:type="simple">https://binary.pensoft.net/fig/1140646</uri></graphic></fig><fig id="F6" position="float" orientation="portrait"><object-id xmlns:xlink="http://www.w3.org/1999/xlink" content-type="doi" xlink:type="simple">10.3897/zookeys.1213.122265.figure6</object-id><object-id xmlns:xlink="http://www.w3.org/1999/xlink" content-type="arpha" xlink:type="simple">354A88A8-3781-54AA-AB59-87B298974E42</object-id><label>Figure 6.</label><caption><p>Caatinga site where the holotype of <italic><tp:taxon-name><tp:taxon-name-part taxon-name-part-type="genus" reg="Amphisbaena">Amphisbaena</tp:taxon-name-part><tp:taxon-name-part taxon-name-part-type="species" reg="amethysta">amethysta</tp:taxon-name-part></tp:taxon-name></italic> sp. nov. was collected in the in the northern portion of Espinhaço Mountain Range, in state of Bahia, Brazil.</p></caption><graphic xmlns:xlink="http://www.w3.org/1999/xlink" xlink:href="zookeys-1213-001_article-122265__-g006.jpg" position="float" orientation="portrait" xlink:type="simple" id="oo_1140647.jpg"><uri content-type="original_file" xlink:type="simple">https://binary.pensoft.net/fig/1140647</uri></graphic></fig></tp:treatment-sec><tp:treatment-sec sec-type="Phylogenetic relationships" id="SECID0E33GK"><title>Phylogenetic relationships.</title><p>Our concatenated alignment totalled 4806 base pairs (1007 bp for 12S, 528 bp for 16S, 761 bp for <italic>nd2</italic>, 679 bp for <italic>bdnf</italic>, 574 bp for <italic>c-mos</italic>, and 1257 bp for <italic>rag1</italic>). Partition Finder identified a best-fit scheme composed of ten partitions with the GTR + G model. The resulting <abbrev xmlns:xlink="http://www.w3.org/1999/xlink" xlink:title="maximum likelihood" id="ABBRID0EK4GK" xlink:type="simple">ML</abbrev> topology (Fig. <xref ref-type="fig" rid="F7">7</xref>) for the higher-level affinities was similar to those reported by previous studies (<xref ref-type="bibr" rid="B42">Mott and Vieites 2009</xref>; <xref ref-type="bibr" rid="B39">Longrich et al. 2015</xref>; <xref ref-type="bibr" rid="B29">Graboski et al. 2022</xref>) (Fig. <xref ref-type="fig" rid="F7">7</xref>). <italic><tp:taxon-name><tp:taxon-name-part taxon-name-part-type="genus" reg="Amphisbaena">Amphisbaena</tp:taxon-name-part><tp:taxon-name-part taxon-name-part-type="species" reg="amethysta">amethysta</tp:taxon-name-part></tp:taxon-name></italic> sp. nov. was recovered as a sister group of <italic><tp:taxon-name><tp:taxon-name-part taxon-name-part-type="genus" reg="Amphisbaena">A.</tp:taxon-name-part><tp:taxon-name-part taxon-name-part-type="species" reg="caetitensis">caetitensis</tp:taxon-name-part></tp:taxon-name></italic>, with 92% of bootstrap support. The clade composed by <italic><tp:taxon-name><tp:taxon-name-part taxon-name-part-type="genus" reg="Amphisbaena">Amphisbaena</tp:taxon-name-part><tp:taxon-name-part taxon-name-part-type="species" reg="amethysta">amethysta</tp:taxon-name-part></tp:taxon-name></italic> sp. nov. and <italic><tp:taxon-name><tp:taxon-name-part taxon-name-part-type="genus" reg="Amphisbaena">A.</tp:taxon-name-part><tp:taxon-name-part taxon-name-part-type="species" reg="caetitensis">caetitensis</tp:taxon-name-part></tp:taxon-name></italic> was recovered as a sister group of <italic><tp:taxon-name><tp:taxon-name-part taxon-name-part-type="genus" reg="Amphisbaena">A.</tp:taxon-name-part><tp:taxon-name-part taxon-name-part-type="species" reg="angustifrons">angustifrons</tp:taxon-name-part></tp:taxon-name></italic>, <italic><tp:taxon-name><tp:taxon-name-part taxon-name-part-type="genus" reg="Amphisbaena">A.</tp:taxon-name-part><tp:taxon-name-part taxon-name-part-type="species" reg="darwini">darwini</tp:taxon-name-part></tp:taxon-name></italic>, <italic><tp:taxon-name><tp:taxon-name-part taxon-name-part-type="genus" reg="Amphisbaena">A.</tp:taxon-name-part><tp:taxon-name-part taxon-name-part-type="species" reg="kingi">kingi</tp:taxon-name-part></tp:taxon-name></italic>, <italic><tp:taxon-name><tp:taxon-name-part taxon-name-part-type="genus" reg="Amphisbaena">A.</tp:taxon-name-part><tp:taxon-name-part taxon-name-part-type="species" reg="leeseri">leeseri</tp:taxon-name-part></tp:taxon-name></italic>, and <italic><tp:taxon-name><tp:taxon-name-part taxon-name-part-type="genus" reg="Amphisbaena">A.</tp:taxon-name-part><tp:taxon-name-part taxon-name-part-type="species" reg="munoai">munoai</tp:taxon-name-part></tp:taxon-name></italic> with low bootstrap support (21%). The genetic distance (<italic>p-distance</italic>) between <italic><tp:taxon-name><tp:taxon-name-part taxon-name-part-type="genus" reg="Amphisbaena">Amphisbaena</tp:taxon-name-part><tp:taxon-name-part taxon-name-part-type="species" reg="amethysta">amethysta</tp:taxon-name-part></tp:taxon-name></italic> sp. nov. and <italic><tp:taxon-name><tp:taxon-name-part taxon-name-part-type="genus" reg="Amphisbaena">A.</tp:taxon-name-part><tp:taxon-name-part taxon-name-part-type="species" reg="caetitensis">caetitensis</tp:taxon-name-part></tp:taxon-name></italic> is 6.1% for 16S.</p><fig id="F7" position="float" orientation="portrait"><object-id xmlns:xlink="http://www.w3.org/1999/xlink" content-type="doi" xlink:type="simple">10.3897/zookeys.1213.122265.figure7</object-id><object-id xmlns:xlink="http://www.w3.org/1999/xlink" content-type="arpha" xlink:type="simple">2A6038CC-774E-5B07-AE82-3C03CB447976</object-id><label>Figure 7.</label><caption><p>Maximum likelihood tree zoomed in Central and South American <tp:taxon-name><tp:taxon-name-part taxon-name-part-type="family">Amphisbaenidae</tp:taxon-name-part></tp:taxon-name> resulting from the RAxML analysis based on six concatenated genes, three nuclear (BDNF, c-mos, and RAG1), and three mitochondrial (12S, 16S, and ND2) genes. Red branches denote the clade composed of the new species and its sister species. Numbers on branches represent bootstrap values RAxML (&gt; 70%). The grey codes on the right side of the clades represent the South American subclades of <tp:taxon-name><tp:taxon-name-part taxon-name-part-type="genus" reg="Amphisbaena">Amphisbaena</tp:taxon-name-part></tp:taxon-name> (G01–G09) and West Indies clades (WIC01–WIC02).</p></caption><graphic xmlns:xlink="http://www.w3.org/1999/xlink" xlink:href="zookeys-1213-001_article-122265__-g007.jpg" position="float" orientation="portrait" xlink:type="simple" id="oo_1140648.jpg"><uri content-type="original_file" xlink:type="simple">https://binary.pensoft.net/fig/1140648</uri></graphic></fig></tp:treatment-sec><ref-list><ref id="B58"><mixed-citation xmlns:xlink="http://www.w3.org/1999/xlink" xlink:type="simple"><person-group><name name-style="western"><surname>Ribeiro</surname><given-names>LB</given-names></name><name name-style="western"><surname>Gomides</surname><given-names>SC</given-names></name><name name-style="western"><surname>Costa</surname><given-names>HC</given-names></name></person-group> (<year>2020</year>) <article-title>A new worm lizard species (<tp:taxon-name><tp:taxon-name-part taxon-name-part-type="order">Squamata</tp:taxon-name-part></tp:taxon-name>: <tp:taxon-name><tp:taxon-name-part taxon-name-part-type="family">Amphisbaenidae</tp:taxon-name-part></tp:taxon-name>: <italic><tp:taxon-name><tp:taxon-name-part taxon-name-part-type="genus">Amphisbaena</tp:taxon-name-part></tp:taxon-name></italic>) with non-autotomic tail, from Northeastern Brazil.</article-title><source>Journal of Herpetology</source><volume>54</volume>(<issue>1</issue>): <fpage>9</fpage>–<lpage>18</lpage>. <ext-link xlink:href="10.1670/19-043" ext-link-type="doi" xlink:type="simple">https://doi.org/10.1670/19-043</ext-link></mixed-citation></ref><ref id="B11"><mixed-citation xmlns:xlink="http://www.w3.org/1999/xlink" xlink:type="simple"><person-group><name name-style="western"><surname>Gans</surname><given-names>C</given-names></name></person-group> (<year>1962a</year>) <article-title>Notes on amphisbaenids (<tp:taxon-name><tp:taxon-name-part taxon-name-part-type="suborder">Amphisbaenia</tp:taxon-name-part></tp:taxon-name>: <tp:taxon-name><tp:taxon-name-part taxon-name-part-type="class">Reptilia</tp:taxon-name-part></tp:taxon-name>). 5. A redefinition and a bibliography of <italic><tp:taxon-name><tp:taxon-name-part taxon-name-part-type="genus">Amphisbaena</tp:taxon-name-part><tp:taxon-name-part taxon-name-part-type="species">alba</tp:taxon-name-part></tp:taxon-name></italic> Linné.</article-title><source>American Museum Novitates</source><volume>2105</volume>: <fpage>1</fpage>–<lpage>31</lpage>.</mixed-citation></ref><ref id="B48"><mixed-citation xmlns:xlink="http://www.w3.org/1999/xlink" xlink:type="simple"><person-group><name name-style="western"><surname>Perez</surname><given-names>R</given-names></name><name name-style="western"><surname>Ribeiro</surname><given-names>S</given-names></name><name name-style="western"><surname>Borges-Martins</surname><given-names>M</given-names></name></person-group> (<year>2012</year>) <article-title>Reappraisal of the taxonomic status of <italic><tp:taxon-name><tp:taxon-name-part taxon-name-part-type="genus">Amphisbaena</tp:taxon-name-part><tp:taxon-name-part taxon-name-part-type="species">prunicolor</tp:taxon-name-part></tp:taxon-name></italic> (Cope 1885) and <italic><tp:taxon-name><tp:taxon-name-part taxon-name-part-type="genus">Amphisbaena</tp:taxon-name-part><tp:taxon-name-part taxon-name-part-type="species">albocingulata</tp:taxon-name-part></tp:taxon-name></italic> Boettger 1885 (<tp:taxon-name><tp:taxon-name-part taxon-name-part-type="suborder">Amphisbaenia</tp:taxon-name-part></tp:taxon-name>: <tp:taxon-name><tp:taxon-name-part taxon-name-part-type="family">Amphisbaenidae</tp:taxon-name-part></tp:taxon-name>).</article-title><source>Zootaxa</source><volume>3550</volume>(<issue>1</issue>): <fpage>1</fpage>–<lpage>25</lpage>. <ext-link xlink:href="10.11646/zootaxa.3550.1.1" ext-link-type="doi" xlink:type="simple">https://doi.org/10.11646/zootaxa.3550.1.1</ext-link></mixed-citation></ref><ref id="B18"><mixed-citation xmlns:xlink="http://www.w3.org/1999/xlink" xlink:type="simple"><person-group><name name-style="western"><surname>Gans</surname><given-names>C</given-names></name></person-group> (<year>1965a</year>) Notes on amphisbaenids. 17. Redescription and discussion of <italic><tp:taxon-name><tp:taxon-name-part taxon-name-part-type="genus">Amphisbaena</tp:taxon-name-part><tp:taxon-name-part taxon-name-part-type="species">angustifrons</tp:taxon-name-part></tp:taxon-name></italic> Cope and <italic><tp:taxon-name><tp:taxon-name-part taxon-name-part-type="genus">A.</tp:taxon-name-part><tp:taxon-name-part taxon-name-part-type="species">camura</tp:taxon-name-part></tp:taxon-name></italic> Cope, large amphisbaenids of southern South America (<tp:taxon-name><tp:taxon-name-part taxon-name-part-type="suborder">Amphisbaenia</tp:taxon-name-part></tp:taxon-name>: <tp:taxon-name><tp:taxon-name-part taxon-name-part-type="class">Reptilia</tp:taxon-name-part></tp:taxon-name>). American Museum Novitates (2225): 1–32.</mixed-citation></ref><ref id="B24"><mixed-citation xmlns:xlink="http://www.w3.org/1999/xlink" xlink:type="simple"><person-group><name name-style="western"><surname>Gans</surname><given-names>C</given-names></name><name name-style="western"><surname>Diefenbach</surname><given-names>COC</given-names></name></person-group> (<year>1972</year>) <article-title>Description and geographical variation in the South American <italic><tp:taxon-name><tp:taxon-name-part taxon-name-part-type="genus">Amphisbaena</tp:taxon-name-part><tp:taxon-name-part taxon-name-part-type="species">angustifrons</tp:taxon-name-part></tp:taxon-name></italic>; the southernmost amphisbaenian in the world (<tp:taxon-name><tp:taxon-name-part taxon-name-part-type="class">Reptilia</tp:taxon-name-part></tp:taxon-name>: <tp:taxon-name><tp:taxon-name-part taxon-name-part-type="suborder">Amphisbaenia</tp:taxon-name-part></tp:taxon-name>).</article-title><source>American Museum Novitates</source><volume>2494</volume>: <fpage>1</fpage>–<lpage>20</lpage>.</mixed-citation></ref><ref id="B62"><mixed-citation xmlns:xlink="http://www.w3.org/1999/xlink" xlink:type="simple"><person-group><name name-style="western"><surname>Rodrigues</surname><given-names>MT</given-names></name><name name-style="western"><surname>Andrade</surname><given-names>GV</given-names></name><name name-style="western"><surname>Lima</surname><given-names>JD</given-names></name></person-group> (<year>2003</year>) <article-title>A new species of <italic><tp:taxon-name><tp:taxon-name-part taxon-name-part-type="genus">Amphisbaena</tp:taxon-name-part></tp:taxon-name></italic> (<tp:taxon-name><tp:taxon-name-part taxon-name-part-type="order">Squamata</tp:taxon-name-part></tp:taxon-name>, <tp:taxon-name><tp:taxon-name-part taxon-name-part-type="family">Amphisbaenidae</tp:taxon-name-part></tp:taxon-name>) from state of Maranhão, Brazil.</article-title><source>Phyllomedusa</source><volume>2</volume>(<issue>1</issue>): <fpage>21</fpage>–<lpage>26</lpage>. <ext-link xlink:href="10.11606/issn.2316-9079.v2i1p21-26" ext-link-type="doi" xlink:type="simple">https://doi.org/10.11606/issn.2316-9079.v2i1p21-26</ext-link></mixed-citation></ref><ref id="B47"><mixed-citation xmlns:xlink="http://www.w3.org/1999/xlink" xlink:type="simple"><person-group><name name-style="western"><surname>Perez</surname><given-names>R</given-names></name><name name-style="western"><surname>Borges-Martins</surname><given-names>M</given-names></name></person-group> (<year>2019</year>) <article-title>Integrative taxonomy of small worm lizards from Southern South America, with description of three new species (<tp:taxon-name><tp:taxon-name-part taxon-name-part-type="suborder">Amphisbaenia</tp:taxon-name-part></tp:taxon-name>: <tp:taxon-name><tp:taxon-name-part taxon-name-part-type="family">Amphisbaenidae</tp:taxon-name-part></tp:taxon-name>).</article-title><source>Zoologischer Anzeiger</source><volume>283</volume>(<issue>58</issue>): <fpage>124</fpage>–<lpage>141</lpage>. <ext-link xlink:href="10.1016/j.jcz.2019.09.007" ext-link-type="doi" xlink:type="simple">https://doi.org/10.1016/j.jcz.2019.09.007</ext-link></mixed-citation></ref><ref id="B17"><mixed-citation xmlns:xlink="http://www.w3.org/1999/xlink" xlink:type="simple"><person-group><name name-style="western"><surname>Gans</surname><given-names>C</given-names></name></person-group> (<year>1964b</year>) On the South American species of <tp:taxon-name><tp:taxon-name-part taxon-name-part-type="genus">Amphisbaena</tp:taxon-name-part></tp:taxon-name> with a vertically keeled tail (<tp:taxon-name><tp:taxon-name-part taxon-name-part-type="suborder">Amphisbaenia</tp:taxon-name-part></tp:taxon-name>: <tp:taxon-name><tp:taxon-name-part taxon-name-part-type="class">Reptilia</tp:taxon-name-part></tp:taxon-name>). Notes on amphisbaenids. 15. Senckenbergiana biologia (Mertens Festschrift) 45(3/5): 387–416.</mixed-citation></ref><ref id="B8"><mixed-citation xmlns:xlink="http://www.w3.org/1999/xlink" xlink:type="simple"><person-group><name name-style="western"><surname>Dal Vechio</surname><given-names>F</given-names></name><name name-style="western"><surname>Teixeira Jr</surname><given-names>M</given-names></name><name name-style="western"><surname>Mott</surname><given-names>T</given-names></name><name name-style="western"><surname>Rodrigues</surname><given-names>MT</given-names></name></person-group> (<year>2018</year>) <article-title>Rediscovery of the poorly known <italic><tp:taxon-name><tp:taxon-name-part taxon-name-part-type="genus">Amphisbaena</tp:taxon-name-part><tp:taxon-name-part taxon-name-part-type="species">bahiana</tp:taxon-name-part></tp:taxon-name></italic> Vanzolini, 1964 (<tp:taxon-name><tp:taxon-name-part taxon-name-part-type="order">Squamata</tp:taxon-name-part></tp:taxon-name>, <tp:taxon-name><tp:taxon-name-part taxon-name-part-type="family">Amphisbaenidae</tp:taxon-name-part></tp:taxon-name>), with data on its phylogenetic placement, external morphology and natural history.</article-title><source>South American Journal of Herpetology</source><volume>13</volume>(<issue>3</issue>): <fpage>238</fpage>–<lpage>248</lpage>. <ext-link xlink:href="10.2994/SAJH-D-16-00053.1" ext-link-type="doi" xlink:type="simple">https://doi.org/10.2994/SAJH-D-16-00053.1</ext-link></mixed-citation></ref><ref id="B22"><mixed-citation xmlns:xlink="http://www.w3.org/1999/xlink" xlink:type="simple"><person-group><name name-style="western"><surname>Gans</surname><given-names>C</given-names></name><name name-style="western"><surname>Alexander</surname><given-names>AA</given-names></name></person-group> (<year>1962</year>) <article-title>Studies on the amphisbaenids (<tp:taxon-name><tp:taxon-name-part taxon-name-part-type="suborder">Amphisbaenia</tp:taxon-name-part></tp:taxon-name>; <tp:taxon-name><tp:taxon-name-part taxon-name-part-type="class">Reptilia</tp:taxon-name-part></tp:taxon-name>). 2. On the amphisbaenids of the Antilles.</article-title><source>Bulletin of the Museum of Comparative Zoology</source><volume>128</volume>(<issue>3</issue>): <fpage>65</fpage>–<lpage>158</lpage>.</mixed-citation></ref><ref id="B72"><mixed-citation xmlns:xlink="http://www.w3.org/1999/xlink" xlink:type="simple"><person-group><name name-style="western"><surname>Thomas</surname><given-names>R</given-names></name></person-group> (<year>1966</year>) <article-title>Additional notes on the amphisbaenids of Greater Puerto Rico.</article-title><source>Breviora</source><volume>249</volume>: <fpage>1</fpage>–<lpage>23</lpage>.</mixed-citation></ref><ref id="B46"><mixed-citation xmlns:xlink="http://www.w3.org/1999/xlink" xlink:type="simple"><person-group><name name-style="western"><surname>Oliveira</surname><given-names>ECS</given-names></name><name name-style="western"><surname>Vaz-Silva</surname><given-names>W</given-names></name><name name-style="western"><surname>Santos-Jr</surname><given-names>AP</given-names></name><name name-style="western"><surname>Graboski</surname><given-names>R</given-names></name><name name-style="western"><surname>Teixeira</surname><given-names>Jr M</given-names></name><name name-style="western"><surname>Dal Vechio</surname><given-names>F</given-names></name><name name-style="western"><surname>Ribeiro</surname><given-names>S</given-names></name></person-group> (<year>2018</year>) <article-title>A new four-pored <italic><tp:taxon-name><tp:taxon-name-part taxon-name-part-type="genus">Amphisbaena</tp:taxon-name-part></tp:taxon-name></italic> Linnaeus, 1758 (<tp:taxon-name><tp:taxon-name-part taxon-name-part-type="suborder">Amphisbaenia</tp:taxon-name-part></tp:taxon-name>, <tp:taxon-name><tp:taxon-name-part taxon-name-part-type="family">Amphisbaenidae</tp:taxon-name-part></tp:taxon-name>) from Brazilian Amazon.</article-title><source>Zootaxa</source><volume>4420</volume>(<issue>4</issue>): <fpage>451</fpage>–<lpage>474</lpage>. <ext-link xlink:href="10.11646/zootaxa.4420.4.1" ext-link-type="doi" xlink:type="simple">https://doi.org/10.11646/zootaxa.4420.4.1</ext-link></mixed-citation></ref><ref id="B40"><mixed-citation xmlns:xlink="http://www.w3.org/1999/xlink" xlink:type="simple"><person-group><name name-style="western"><surname>Montero</surname><given-names>R</given-names></name></person-group> (<year>1996</year>) <article-title><italic><tp:taxon-name><tp:taxon-name-part taxon-name-part-type="genus">Amphisbaena</tp:taxon-name-part><tp:taxon-name-part taxon-name-part-type="species">bolivica</tp:taxon-name-part></tp:taxon-name></italic> Mertens 1929, nueva combinación (<tp:taxon-name><tp:taxon-name-part taxon-name-part-type="order">Squamata</tp:taxon-name-part></tp:taxon-name>: <tp:taxon-name><tp:taxon-name-part taxon-name-part-type="suborder">Amphisbaenia</tp:taxon-name-part></tp:taxon-name>).</article-title><source>Cuadernos de Herpetología</source><volume>9</volume>(<issue>2</issue>): <fpage>75</fpage>–<lpage>84</lpage>.</mixed-citation></ref><ref id="B1"><mixed-citation xmlns:xlink="http://www.w3.org/1999/xlink" xlink:type="simple"><person-group><name name-style="western"><surname>Almeida</surname><given-names>JPFA</given-names></name><name name-style="western"><surname>Freitas</surname><given-names>MADE</given-names></name><name name-style="western"><surname>Silva</surname><given-names>MB</given-names></name><name name-style="western"><surname>Valverde</surname><given-names>MCC</given-names></name><name name-style="western"><surname>Rodrigues</surname><given-names>MT</given-names></name><name name-style="western"><surname>Pires</surname><given-names>AM</given-names></name><name name-style="western"><surname>Mott</surname><given-names>T</given-names></name></person-group> (<year>2018</year>) <article-title>A new four-pored <italic><tp:taxon-name><tp:taxon-name-part taxon-name-part-type="genus">Amphisbaena</tp:taxon-name-part></tp:taxon-name></italic> (<tp:taxon-name><tp:taxon-name-part taxon-name-part-type="order">Squamata</tp:taxon-name-part></tp:taxon-name>: <tp:taxon-name><tp:taxon-name-part taxon-name-part-type="family">Amphisbaenidae</tp:taxon-name-part></tp:taxon-name>) from northeastern Brazil.</article-title><source>Zootaxa</source><volume>4514</volume>(<issue>4</issue>): <fpage>553</fpage>–<lpage>562</lpage>. <ext-link xlink:href="10.11646/zootaxa.4514.4.8" ext-link-type="doi" xlink:type="simple">https://doi.org/10.11646/zootaxa.4514.4.8</ext-link></mixed-citation></ref><ref id="B34"><mixed-citation xmlns:xlink="http://www.w3.org/1999/xlink" xlink:type="simple"><person-group><name name-style="western"><surname>Hoogmoed</surname><given-names>MS</given-names></name><name name-style="western"><surname>Ávila-Pires</surname><given-names>TCS</given-names></name></person-group> (<year>1991</year>) <article-title>A new species of small <italic><tp:taxon-name><tp:taxon-name-part taxon-name-part-type="genus">Amphisbaena</tp:taxon-name-part></tp:taxon-name></italic> (<tp:taxon-name><tp:taxon-name-part taxon-name-part-type="class">Reptilia</tp:taxon-name-part></tp:taxon-name>: <tp:taxon-name><tp:taxon-name-part taxon-name-part-type="suborder">Amphisbaenia</tp:taxon-name-part></tp:taxon-name>: <tp:taxon-name><tp:taxon-name-part taxon-name-part-type="family">Amphisbaenidae</tp:taxon-name-part></tp:taxon-name>) from western Amazonian Brazil.</article-title><source>Boletim do Museu Paraense Emilio Goeldi Série Zoologia</source><volume>7</volume>(<issue>1</issue>): <fpage>77</fpage>–<lpage>94</lpage>.</mixed-citation></ref><ref id="B61"><mixed-citation xmlns:xlink="http://www.w3.org/1999/xlink" xlink:type="simple"><person-group><name name-style="western"><surname>Rocha</surname><given-names>CFD</given-names></name><name name-style="western"><surname>Barros-Filho</surname><given-names>JD</given-names></name><name name-style="western"><surname>Sluys</surname><given-names>MV</given-names></name></person-group> (<year>2023</year>) <article-title>A new <italic><tp:taxon-name><tp:taxon-name-part taxon-name-part-type="genus">Amphisbaena</tp:taxon-name-part></tp:taxon-name></italic> species from a restinga habitat of Southeastern Brazil (<tp:taxon-name><tp:taxon-name-part taxon-name-part-type="class">Reptilia</tp:taxon-name-part></tp:taxon-name>, <tp:taxon-name><tp:taxon-name-part taxon-name-part-type="order">Squamata</tp:taxon-name-part></tp:taxon-name>, <tp:taxon-name><tp:taxon-name-part taxon-name-part-type="family">Amphisbaenidae</tp:taxon-name-part></tp:taxon-name>).</article-title><source>International Journal of Zoology and Animal Biology</source><volume>6</volume>(<issue>4</issue>): <fpage>1</fpage>–<lpage>8</lpage>. <ext-link xlink:href="10.23880/izab-16000501" ext-link-type="doi" xlink:type="simple">https://doi.org/10.23880/izab-16000501</ext-link></mixed-citation></ref><ref id="B73"><mixed-citation xmlns:xlink="http://www.w3.org/1999/xlink" xlink:type="simple"><person-group><name name-style="western"><surname>Thomas</surname><given-names>R</given-names></name><name name-style="western"><surname>Hedges</surname><given-names>SB</given-names></name></person-group> (<year>1998</year>) <article-title>A new amphisbaenian from Cuba.</article-title><source>Journal of Herpetology</source><volume>32</volume>(<issue>1</issue>): <fpage>92</fpage>–<lpage>96</lpage>. <ext-link xlink:href="10.2307/1565485" ext-link-type="doi" xlink:type="simple">https://doi.org/10.2307/1565485</ext-link></mixed-citation></ref><ref id="B19"><mixed-citation xmlns:xlink="http://www.w3.org/1999/xlink" xlink:type="simple"><person-group><name name-style="western"><surname>Gans</surname><given-names>C</given-names></name></person-group> (<year>1965b</year>) <article-title>Notes on amphisbaenids (<tp:taxon-name><tp:taxon-name-part taxon-name-part-type="genus">Amphisbaena</tp:taxon-name-part></tp:taxon-name>: <tp:taxon-name><tp:taxon-name-part taxon-name-part-type="class">Reptilia</tp:taxon-name-part></tp:taxon-name>). 16. On <italic><tp:taxon-name><tp:taxon-name-part taxon-name-part-type="genus">Amphisbaena</tp:taxon-name-part><tp:taxon-name-part taxon-name-part-type="species">heathi</tp:taxon-name-part></tp:taxon-name></italic> Schmidt and <italic><tp:taxon-name><tp:taxon-name-part taxon-name-part-type="genus">A.</tp:taxon-name-part><tp:taxon-name-part taxon-name-part-type="species">carvalhoi</tp:taxon-name-part></tp:taxon-name></italic> new species, small forms from the northeast of Brazil (<tp:taxon-name><tp:taxon-name-part taxon-name-part-type="suborder">Amphisbaenia</tp:taxon-name-part></tp:taxon-name>: <tp:taxon-name><tp:taxon-name-part taxon-name-part-type="class">Reptilia</tp:taxon-name-part></tp:taxon-name>).</article-title><source>Proceedings of the California Academy of Science</source><volume>31</volume>(<issue>23</issue>): <fpage>613</fpage>–<lpage>630</lpage>.</mixed-citation></ref><ref id="B74"><mixed-citation xmlns:xlink="http://www.w3.org/1999/xlink" xlink:type="simple"><person-group><name name-style="western"><surname>Thomas</surname><given-names>R</given-names></name><name name-style="western"><surname>Hedges</surname><given-names>SB</given-names></name></person-group> (<year>2006</year>) <article-title>Two new species of <italic><tp:taxon-name><tp:taxon-name-part taxon-name-part-type="genus">Amphisbaena</tp:taxon-name-part></tp:taxon-name></italic> (<tp:taxon-name><tp:taxon-name-part taxon-name-part-type="class">Reptilia</tp:taxon-name-part></tp:taxon-name>: <tp:taxon-name><tp:taxon-name-part taxon-name-part-type="order">Squamata</tp:taxon-name-part></tp:taxon-name>: <tp:taxon-name><tp:taxon-name-part taxon-name-part-type="family">Amphisbaenidae</tp:taxon-name-part></tp:taxon-name>) from the Tiburon Peninsula of Haiti.</article-title><source>Caribbean Journal of Science</source><volume>42</volume>(<issue>2</issue>): <fpage>208</fpage>–<lpage>219</lpage>.</mixed-citation></ref><ref id="B41"><mixed-citation xmlns:xlink="http://www.w3.org/1999/xlink" xlink:type="simple"><person-group><name name-style="western"><surname>Montero</surname><given-names>R</given-names></name><name name-style="western"><surname>Sáfadez</surname><given-names>IF</given-names></name><name name-style="western"><surname>González Álvarez</surname><given-names>L</given-names></name></person-group> (<year>1997</year>) <article-title>On a new species of <tp:taxon-name><tp:taxon-name-part taxon-name-part-type="genus">Amphisbaena</tp:taxon-name-part></tp:taxon-name> (<tp:taxon-name><tp:taxon-name-part taxon-name-part-type="class">Reptilia</tp:taxon-name-part></tp:taxon-name>: <tp:taxon-name><tp:taxon-name-part taxon-name-part-type="family">Amphisbaenidae</tp:taxon-name-part></tp:taxon-name>) from Bolivia.</article-title><source>Journal of Herpetology</source><volume>31</volume>(<issue>2</issue>): <fpage>218</fpage>–<lpage>220</lpage>. <ext-link xlink:href="10.2307/1565389" ext-link-type="doi" xlink:type="simple">https://doi.org/10.2307/1565389</ext-link></mixed-citation></ref><ref id="B66"><mixed-citation xmlns:xlink="http://www.w3.org/1999/xlink" xlink:type="simple"><person-group><name name-style="western"><surname>Strüssmann</surname><given-names>C</given-names></name><name name-style="western"><surname>Carvalho</surname><given-names>MA</given-names></name></person-group> (<year>2001</year>) <article-title>Two new species of <italic><tp:taxon-name><tp:taxon-name-part taxon-name-part-type="genus">Cercolophia</tp:taxon-name-part></tp:taxon-name></italic> Vanzolini, 1992 from the state of Mato Grosso, western Brazil (<tp:taxon-name><tp:taxon-name-part taxon-name-part-type="class">Reptilia</tp:taxon-name-part></tp:taxon-name>, <tp:taxon-name><tp:taxon-name-part taxon-name-part-type="suborder">Amphisbaenia</tp:taxon-name-part></tp:taxon-name>, <tp:taxon-name><tp:taxon-name-part taxon-name-part-type="family">Amphisbaenidae</tp:taxon-name-part></tp:taxon-name>).</article-title><source>Bollettino del Museo Regionale di Scienze Naturali di Torino</source><volume>18</volume>(<issue>2</issue>): <fpage>487</fpage>–<lpage>505</lpage>.</mixed-citation></ref><ref id="B59"><mixed-citation xmlns:xlink="http://www.w3.org/1999/xlink" xlink:type="simple"><person-group><name name-style="western"><surname>Ribeiro-Júnior</surname><given-names>MA</given-names></name><name name-style="western"><surname>Ribeiro</surname><given-names>S</given-names></name><name name-style="western"><surname>Cintra</surname><given-names>CED</given-names></name><name name-style="western"><surname>Gomes</surname><given-names>JO</given-names></name></person-group> (<year>2022</year>) <article-title><italic><tp:taxon-name><tp:taxon-name-part taxon-name-part-type="genus">Amphisbaena</tp:taxon-name-part><tp:taxon-name-part taxon-name-part-type="species">ibijara</tp:taxon-name-part></tp:taxon-name></italic> Rodrigues, Andrade &amp; Lima, 2003 is a junior synonym of <italic><tp:taxon-name><tp:taxon-name-part taxon-name-part-type="genus">Amphisbaena</tp:taxon-name-part><tp:taxon-name-part taxon-name-part-type="species">frontalis</tp:taxon-name-part></tp:taxon-name></italic> Vanzolini, 1991 (<tp:taxon-name><tp:taxon-name-part taxon-name-part-type="order">Squamata</tp:taxon-name-part></tp:taxon-name>, <tp:taxon-name><tp:taxon-name-part taxon-name-part-type="suborder">Amphisbaenia</tp:taxon-name-part></tp:taxon-name>).</article-title><source>Journal of Herpetology</source><volume>56</volume>(<issue>2</issue>): <fpage>234</fpage>–<lpage>240</lpage>. <ext-link xlink:href="10.1670/21-039" ext-link-type="doi" xlink:type="simple">https://doi.org/10.1670/21-039</ext-link></mixed-citation></ref><ref id="B77"><mixed-citation xmlns:xlink="http://www.w3.org/1999/xlink" xlink:type="simple"><person-group><name name-style="western"><surname>Vanzolini</surname><given-names>PE</given-names></name></person-group> (<year>1991</year>) <article-title>Two further new species of <italic><tp:taxon-name><tp:taxon-name-part taxon-name-part-type="genus">Amphisbaena</tp:taxon-name-part></tp:taxon-name></italic> from the semi-arid northeast of Brasil (<tp:taxon-name><tp:taxon-name-part taxon-name-part-type="class">Reptilia</tp:taxon-name-part></tp:taxon-name>, <tp:taxon-name><tp:taxon-name-part taxon-name-part-type="suborder">Amphisbaenia</tp:taxon-name-part></tp:taxon-name>).</article-title><source>Papéis Avulsos de Zoologia</source><volume>37</volume>(<issue>23</issue>): <fpage>347</fpage>–<lpage>361</lpage>. <ext-link xlink:href="10.11606/0031-1049.1990.37.p347-361" ext-link-type="doi" xlink:type="simple">https://doi.org/10.11606/0031-1049.1990.37.p347-361</ext-link></mixed-citation></ref><ref id="B20"><mixed-citation xmlns:xlink="http://www.w3.org/1999/xlink" xlink:type="simple"><person-group><name name-style="western"><surname>Gans</surname><given-names>C</given-names></name></person-group> (<year>1966</year>) <article-title>Studies on amphisbaenids (<tp:taxon-name><tp:taxon-name-part taxon-name-part-type="suborder">Amphisbaenia</tp:taxon-name-part></tp:taxon-name>: <tp:taxon-name><tp:taxon-name-part taxon-name-part-type="class">Reptilia</tp:taxon-name-part></tp:taxon-name>) 3. The small species from southern South America commonly identified as <italic><tp:taxon-name><tp:taxon-name-part taxon-name-part-type="genus">Amphisbaena</tp:taxon-name-part><tp:taxon-name-part taxon-name-part-type="species">darwini</tp:taxon-name-part></tp:taxon-name></italic>.</article-title><source>Bulletin of the American Museum of Natural History</source><volume>134</volume>(<issue>3</issue>): <fpage>185</fpage>–<lpage>260</lpage>.</mixed-citation></ref><ref id="B76"><mixed-citation xmlns:xlink="http://www.w3.org/1999/xlink" xlink:type="simple"><person-group><name name-style="western"><surname>Vanzolini</surname><given-names>PE</given-names></name></person-group> (<year>1950</year>) <article-title>Contribuições ao conhecimento dos largartos brasileiros da família <tp:taxon-name><tp:taxon-name-part taxon-name-part-type="family">Amphisbaenidae</tp:taxon-name-part></tp:taxon-name> Gray, 1825. I. Sobre uma nova subespécie insular de <italic><tp:taxon-name><tp:taxon-name-part taxon-name-part-type="genus">Amphisbaena</tp:taxon-name-part><tp:taxon-name-part taxon-name-part-type="species">darwini</tp:taxon-name-part></tp:taxon-name></italic> D. and B., 1839.</article-title><source>Papéis Avulsos de Zoologia</source><volume>9</volume>(<issue>6</issue>): <fpage>69</fpage>–<lpage>78</lpage>. <ext-link xlink:href="10.11606/0031-1049.1950.9p69-78" ext-link-type="doi" xlink:type="simple">https://doi.org/10.11606/0031-1049.1950.9p69-78</ext-link></mixed-citation></ref><ref id="B71"><mixed-citation xmlns:xlink="http://www.w3.org/1999/xlink" xlink:type="simple"><person-group><name name-style="western"><surname>Thomas</surname><given-names>R</given-names></name></person-group> (<year>1965</year>) <article-title>Two new subspecies of <italic><tp:taxon-name><tp:taxon-name-part taxon-name-part-type="genus">Amphisbaena</tp:taxon-name-part></tp:taxon-name></italic> (<tp:taxon-name><tp:taxon-name-part taxon-name-part-type="suborder">Amphisbaenia</tp:taxon-name-part></tp:taxon-name>, <tp:taxon-name><tp:taxon-name-part taxon-name-part-type="class">Reptilia</tp:taxon-name-part></tp:taxon-name>) from the Barahona Peninsula of Hispaniola.</article-title><source>Breviora</source><volume>215</volume>: <fpage>1</fpage>–<lpage>14</lpage>.</mixed-citation></ref><ref id="B26"><mixed-citation xmlns:xlink="http://www.w3.org/1999/xlink" xlink:type="simple"><person-group><name name-style="western"><surname>Gans</surname><given-names>C</given-names></name><name name-style="western"><surname>Rhodes</surname><given-names>C</given-names></name></person-group> (<year>1964</year>) <article-title>Notes on amphisbaenids (<tp:taxon-name><tp:taxon-name-part taxon-name-part-type="suborder">Amphisbaenia</tp:taxon-name-part></tp:taxon-name>: <tp:taxon-name><tp:taxon-name-part taxon-name-part-type="class">Reptilia</tp:taxon-name-part></tp:taxon-name>). 13. A systematic review of <italic><tp:taxon-name><tp:taxon-name-part taxon-name-part-type="genus">Anops</tp:taxon-name-part></tp:taxon-name></italic> Bell, 1833.</article-title><source>American Museum Novitates</source><volume>2186</volume>: <fpage>1</fpage>–<lpage>25</lpage>.</mixed-citation></ref><ref id="B80"><mixed-citation xmlns:xlink="http://www.w3.org/1999/xlink" xlink:type="simple"><person-group><name name-style="western"><surname>Vanzolini</surname><given-names>PE</given-names></name></person-group> (<year>1996</year>) <article-title>On slender species of <italic><tp:taxon-name><tp:taxon-name-part taxon-name-part-type="genus">Amphisbaena</tp:taxon-name-part></tp:taxon-name></italic>, with the description of a new one from northeastern Brasil (<tp:taxon-name><tp:taxon-name-part taxon-name-part-type="order">Squamata</tp:taxon-name-part></tp:taxon-name>, <tp:taxon-name><tp:taxon-name-part taxon-name-part-type="suborder">Amphisbaenia</tp:taxon-name-part></tp:taxon-name>).</article-title><source>Papéis Avulsos de Zoologia</source><volume>39</volume>(<issue>16</issue>): <fpage>293</fpage>–<lpage>305</lpage>. <ext-link xlink:href="10.11606/0031-1049.1994.39.p293-305" ext-link-type="doi" xlink:type="simple">https://doi.org/10.11606/0031-1049.1994.39.p293-305</ext-link></mixed-citation></ref><ref id="B25"><mixed-citation xmlns:xlink="http://www.w3.org/1999/xlink" xlink:type="simple"><person-group><name name-style="western"><surname>Gans</surname><given-names>C</given-names></name><name name-style="western"><surname>Mather</surname><given-names>S</given-names></name></person-group> (<year>1977</year>) <article-title><italic><tp:taxon-name><tp:taxon-name-part taxon-name-part-type="genus">Amphisbaena</tp:taxon-name-part><tp:taxon-name-part taxon-name-part-type="species">medemi</tp:taxon-name-part></tp:taxon-name></italic>, an interesting new species from Colombia (<tp:taxon-name><tp:taxon-name-part taxon-name-part-type="suborder">Amphisbaenia</tp:taxon-name-part></tp:taxon-name>, <tp:taxon-name><tp:taxon-name-part taxon-name-part-type="class">Reptilia</tp:taxon-name-part></tp:taxon-name>), with a key to the amphisbaenians of the Americas.</article-title><source>Fieldiana (Zoology)</source><volume>72</volume>(<issue>2</issue>): <fpage>21</fpage>–<lpage>46</lpage>. <ext-link xlink:href="10.5962/bhl.title.5131" ext-link-type="doi" xlink:type="simple">https://doi.org/10.5962/bhl.title.5131</ext-link></mixed-citation></ref><ref id="B6"><mixed-citation xmlns:xlink="http://www.w3.org/1999/xlink" xlink:type="simple"><person-group><name name-style="western"><surname>Costa</surname><given-names>HC</given-names></name><name name-style="western"><surname>Velasquez</surname><given-names>S</given-names></name><name name-style="western"><surname>Zaher</surname><given-names>H</given-names></name><name name-style="western"><surname>Garcia</surname><given-names>PCA</given-names></name></person-group> (<year>2019</year>) <article-title>Updated diagnosis of <italic><tp:taxon-name><tp:taxon-name-part taxon-name-part-type="genus">Amphisbaena</tp:taxon-name-part><tp:taxon-name-part taxon-name-part-type="species">metallurga</tp:taxon-name-part></tp:taxon-name></italic> and <italic><tp:taxon-name><tp:taxon-name-part taxon-name-part-type="genus">A.</tp:taxon-name-part><tp:taxon-name-part taxon-name-part-type="species">sanctaeritae</tp:taxon-name-part></tp:taxon-name></italic> and first record of <italic><tp:taxon-name><tp:taxon-name-part taxon-name-part-type="genus">A.</tp:taxon-name-part><tp:taxon-name-part taxon-name-part-type="species">hiata</tp:taxon-name-part></tp:taxon-name></italic> in Brazil (<tp:taxon-name><tp:taxon-name-part taxon-name-part-type="order">Squamata</tp:taxon-name-part></tp:taxon-name>: <tp:taxon-name><tp:taxon-name-part taxon-name-part-type="family">Amphisbaenidae</tp:taxon-name-part></tp:taxon-name>).</article-title><source>South American Journal of Herpetology</source><volume>14</volume>(<issue>3</issue>): <fpage>233</fpage>–<lpage>241</lpage>. <ext-link xlink:href="10.2994/SAJH-D-17-00105.1" ext-link-type="doi" xlink:type="simple">https://doi.org/10.2994/SAJH-D-17-00105.1</ext-link></mixed-citation></ref><ref id="B70"><mixed-citation xmlns:xlink="http://www.w3.org/1999/xlink" xlink:type="simple"><person-group><name name-style="western"><surname>Teixeira Junior</surname><given-names>M</given-names></name><name name-style="western"><surname>Dal Vechio</surname><given-names>F</given-names></name><name name-style="western"><surname>Recoder</surname><given-names>R</given-names></name><name name-style="western"><surname>Cassimiro</surname><given-names>J</given-names></name><name name-style="western"><surname>Sena</surname><given-names>MA</given-names></name><name name-style="western"><surname>Rodrigues</surname><given-names>MT</given-names></name></person-group> (<year>2019</year>) <article-title>Two new highland species of <italic><tp:taxon-name><tp:taxon-name-part taxon-name-part-type="genus">Amphisbaena</tp:taxon-name-part></tp:taxon-name></italic> Linnaeus, 1758 (<tp:taxon-name><tp:taxon-name-part taxon-name-part-type="suborder">Amphisbaenia</tp:taxon-name-part></tp:taxon-name>, <tp:taxon-name><tp:taxon-name-part taxon-name-part-type="family">Amphisbaenidae</tp:taxon-name-part></tp:taxon-name>) from Bahia State, Brazil.</article-title><source>South American Journal of Herpetology</source><volume>14</volume>(<issue>3</issue>): <fpage>213</fpage>–<lpage>232</lpage>. <ext-link xlink:href="10.2994/SAJH-D-17-00097.1" ext-link-type="doi" xlink:type="simple">https://doi.org/10.2994/SAJH-D-17-00097.1</ext-link></mixed-citation></ref><ref id="B33"><mixed-citation xmlns:xlink="http://www.w3.org/1999/xlink" xlink:type="simple"><person-group><name name-style="western"><surname>Hoogmoed</surname><given-names>MS</given-names></name></person-group> (<year>1989</year>) <article-title>A new species of <tp:taxon-name><tp:taxon-name-part taxon-name-part-type="genus">Amphisbaena</tp:taxon-name-part></tp:taxon-name> (<tp:taxon-name><tp:taxon-name-part taxon-name-part-type="suborder">Amphisbaenia</tp:taxon-name-part></tp:taxon-name>: <tp:taxon-name><tp:taxon-name-part taxon-name-part-type="family">Amphisbaenidae</tp:taxon-name-part></tp:taxon-name>) from Suriname. Notes on the herpetofauna of Surinam XI in honour of Dr. Pieter Wagenaar Hummelinck.</article-title><source>Foundation for Scientific Research in Surinam and the Netherlands Antilles (Amsterdam)</source><volume>123</volume>: <fpage>65</fpage>–<lpage>73</lpage>.</mixed-citation></ref><ref id="B10"><mixed-citation xmlns:xlink="http://www.w3.org/1999/xlink" xlink:type="simple"><person-group><name name-style="western"><surname>Gans</surname><given-names>C</given-names></name></person-group> (<year>1961</year>) Notes on amphisbaenids (<tp:taxon-name><tp:taxon-name-part taxon-name-part-type="suborder">Amphisbaenia</tp:taxon-name-part></tp:taxon-name>: <tp:taxon-name><tp:taxon-name-part taxon-name-part-type="class">Reptilia</tp:taxon-name-part></tp:taxon-name>). 2. <italic><tp:taxon-name><tp:taxon-name-part taxon-name-part-type="genus">Amphisbaena</tp:taxon-name-part><tp:taxon-name-part taxon-name-part-type="species">occidentalis</tp:taxon-name-part></tp:taxon-name></italic> Cope from the coastal plain of northern Peru. Postilla (56): 1–17.</mixed-citation></ref><ref id="B13"><mixed-citation xmlns:xlink="http://www.w3.org/1999/xlink" xlink:type="simple"><person-group><name name-style="western"><surname>Gans</surname><given-names>C</given-names></name></person-group> (<year>1963a</year>) <article-title>Notes on amphisbaenids (<tp:taxon-name><tp:taxon-name-part taxon-name-part-type="suborder">Amphisbaenia</tp:taxon-name-part></tp:taxon-name>: <tp:taxon-name><tp:taxon-name-part taxon-name-part-type="class">Reptilia</tp:taxon-name-part></tp:taxon-name>). 10. Redescription and redefinition of <italic><tp:taxon-name><tp:taxon-name-part taxon-name-part-type="genus">Amphisbaena</tp:taxon-name-part><tp:taxon-name-part taxon-name-part-type="species">pericensis</tp:taxon-name-part></tp:taxon-name></italic> Noble from the mountains of northwestern Peru.</article-title><source>Breviora</source><volume>189</volume>: <fpage>1</fpage>–<lpage>15</lpage>.</mixed-citation></ref><ref id="B81"><mixed-citation xmlns:xlink="http://www.w3.org/1999/xlink" xlink:type="simple"><person-group><name name-style="western"><surname>Vanzolini</surname><given-names>PE</given-names></name></person-group> (<year>2002</year>) <article-title>An aid to the identification of the South American species of <italic><tp:taxon-name><tp:taxon-name-part taxon-name-part-type="genus">Amphisbaena</tp:taxon-name-part></tp:taxon-name></italic> (<tp:taxon-name><tp:taxon-name-part taxon-name-part-type="order">Squamata</tp:taxon-name-part></tp:taxon-name>, <tp:taxon-name><tp:taxon-name-part taxon-name-part-type="family">Amphisbaenidae</tp:taxon-name-part></tp:taxon-name>).</article-title><source>Papéis Avulsos de Zoologia</source><volume>42</volume>(<issue>15</issue>): <fpage>351</fpage>–<lpage>362</lpage>. <ext-link xlink:href="10.1590/S0031-10492002001500001" ext-link-type="doi" xlink:type="simple">https://doi.org/10.1590/S0031-10492002001500001</ext-link></mixed-citation></ref><ref id="B14"><mixed-citation xmlns:xlink="http://www.w3.org/1999/xlink" xlink:type="simple"><person-group><name name-style="western"><surname>Gans</surname><given-names>C</given-names></name></person-group> (<year>1963b</year>) <article-title>Notes on amphisbaenids (<tp:taxon-name><tp:taxon-name-part taxon-name-part-type="suborder">Amphisbaenia</tp:taxon-name-part></tp:taxon-name>: <tp:taxon-name><tp:taxon-name-part taxon-name-part-type="class">Reptilia</tp:taxon-name-part></tp:taxon-name>). 9. Redescription of <italic><tp:taxon-name><tp:taxon-name-part taxon-name-part-type="genus">Amphisbaena</tp:taxon-name-part><tp:taxon-name-part taxon-name-part-type="species">ridleyi</tp:taxon-name-part></tp:taxon-name></italic> Boulenger.</article-title><source>Copeia</source><volume>1963</volume>(<issue>1</issue>): <fpage>102</fpage>–<lpage>107</lpage>. <ext-link xlink:href="10.2307/1441276" ext-link-type="doi" xlink:type="simple">https://doi.org/10.2307/1441276</ext-link></mixed-citation></ref><ref id="B16"><mixed-citation xmlns:xlink="http://www.w3.org/1999/xlink" xlink:type="simple"><person-group><name name-style="western"><surname>Gans</surname><given-names>C</given-names></name></person-group> (<year>1964a</year>) <article-title>Notes on amphisbaenids (<tp:taxon-name><tp:taxon-name-part taxon-name-part-type="suborder">Amphisbaenia</tp:taxon-name-part></tp:taxon-name>: <tp:taxon-name><tp:taxon-name-part taxon-name-part-type="class">Reptilia</tp:taxon-name-part></tp:taxon-name>). 11. On <italic><tp:taxon-name><tp:taxon-name-part taxon-name-part-type="genus">Amphisbaena</tp:taxon-name-part><tp:taxon-name-part taxon-name-part-type="species">schmidti</tp:taxon-name-part></tp:taxon-name></italic>, a third species of the genus from Puerto Rico (<tp:taxon-name><tp:taxon-name-part taxon-name-part-type="suborder">Amphisbaenia</tp:taxon-name-part></tp:taxon-name>: <tp:taxon-name><tp:taxon-name-part taxon-name-part-type="class">Reptilia</tp:taxon-name-part></tp:taxon-name>).</article-title><source>Breviora</source><volume>198</volume>: <fpage>1</fpage>–<lpage>11</lpage>.</mixed-citation></ref><ref id="B21"><mixed-citation xmlns:xlink="http://www.w3.org/1999/xlink" xlink:type="simple"><person-group><name name-style="western"><surname>Gans</surname><given-names>C</given-names></name></person-group> (<year>1967</year>) <article-title>Redescription of <italic><tp:taxon-name><tp:taxon-name-part taxon-name-part-type="genus">Amphisbaena</tp:taxon-name-part><tp:taxon-name-part taxon-name-part-type="species">slateri</tp:taxon-name-part></tp:taxon-name></italic> Boulenger, with comments on its range extension into Bolivia.</article-title><source>Herpetologica</source><volume>23</volume>(<issue>3</issue>): <fpage>223</fpage>–<lpage>227</lpage>.</mixed-citation></ref><ref id="B5"><mixed-citation xmlns:xlink="http://www.w3.org/1999/xlink" xlink:type="simple"><person-group><name name-style="western"><surname>Costa</surname><given-names>HC</given-names></name><name name-style="western"><surname>Welton</surname><given-names>LJ</given-names></name><name name-style="western"><surname>Hallermann</surname><given-names>J</given-names></name></person-group> (<year>2018</year>) <article-title>An updated diagnosis of the rare <italic><tp:taxon-name><tp:taxon-name-part taxon-name-part-type="genus">Amphisbaena</tp:taxon-name-part><tp:taxon-name-part taxon-name-part-type="species">slateri</tp:taxon-name-part></tp:taxon-name></italic> Boulenger, 1907, based on additional specimens (<tp:taxon-name><tp:taxon-name-part taxon-name-part-type="order">Squamata</tp:taxon-name-part></tp:taxon-name>, <tp:taxon-name><tp:taxon-name-part taxon-name-part-type="suborder">Amphisbaenia</tp:taxon-name-part></tp:taxon-name>, <tp:taxon-name><tp:taxon-name-part taxon-name-part-type="family">Amphisbaenidae</tp:taxon-name-part></tp:taxon-name>).</article-title><source>Evolutionary Systematics</source><volume>2</volume>(<issue>2</issue>): <fpage>125</fpage>–<lpage>135</lpage>. <ext-link xlink:href="10.3897/evolsyst.2.28059" ext-link-type="doi" xlink:type="simple">https://doi.org/10.3897/evolsyst.2.28059</ext-link></mixed-citation></ref><ref id="B12"><mixed-citation xmlns:xlink="http://www.w3.org/1999/xlink" xlink:type="simple"><person-group><name name-style="western"><surname>Gans</surname><given-names>C</given-names></name></person-group> (<year>1962b</year>) <article-title>Notes on amphisbaenids (<tp:taxon-name><tp:taxon-name-part taxon-name-part-type="suborder">Amphisbaenia</tp:taxon-name-part></tp:taxon-name>: <tp:taxon-name><tp:taxon-name-part taxon-name-part-type="class">Reptilia</tp:taxon-name-part></tp:taxon-name>). 6. Redescription and range extension of <italic><tp:taxon-name><tp:taxon-name-part taxon-name-part-type="genus">Amphisbaena</tp:taxon-name-part><tp:taxon-name-part taxon-name-part-type="species">spurrelli</tp:taxon-name-part></tp:taxon-name></italic> Boulenger.</article-title><source>Breviora</source><volume>171</volume>: <fpage>1</fpage>–<lpage>11</lpage>.</mixed-citation></ref><ref id="B3"><mixed-citation xmlns:xlink="http://www.w3.org/1999/xlink" xlink:type="simple"><person-group><name name-style="western"><surname>Costa</surname><given-names>HC</given-names></name></person-group> (<year>2020</year>) <article-title>New record and updated distribution map of the rare <italic><tp:taxon-name><tp:taxon-name-part taxon-name-part-type="genus">Amphisbaena</tp:taxon-name-part><tp:taxon-name-part taxon-name-part-type="species">spurrelli</tp:taxon-name-part></tp:taxon-name></italic> (<tp:taxon-name><tp:taxon-name-part taxon-name-part-type="suborder">Amphisbaenia</tp:taxon-name-part></tp:taxon-name>: <tp:taxon-name><tp:taxon-name-part taxon-name-part-type="family">Amphisbaenidae</tp:taxon-name-part></tp:taxon-name>).</article-title><source>Phyllomedusa</source><volume>19</volume>(<issue>1</issue>): <fpage>259</fpage>–<lpage>266</lpage>. <ext-link xlink:href="10.11606/issn.2316-9079.v19i2p259-266" ext-link-type="doi" xlink:type="simple">https://doi.org/10.11606/issn.2316-9079.v19i2p259-266</ext-link></mixed-citation></ref><ref id="B44"><mixed-citation xmlns:xlink="http://www.w3.org/1999/xlink" xlink:type="simple"><person-group><name name-style="western"><surname>Mott</surname><given-names>T</given-names></name><name name-style="western"><surname>Rodrigues</surname><given-names>MT</given-names></name><name name-style="western"><surname>Santos</surname><given-names>EM</given-names></name></person-group> (<year>2009</year>) <article-title>A new <italic><tp:taxon-name><tp:taxon-name-part taxon-name-part-type="genus">Amphisbaena</tp:taxon-name-part></tp:taxon-name></italic> with chevron-shaped anterior body annuli from state of Pernambuco: Brazil (<tp:taxon-name><tp:taxon-name-part taxon-name-part-type="order">Squamata</tp:taxon-name-part></tp:taxon-name>: <tp:taxon-name><tp:taxon-name-part taxon-name-part-type="family">Amphisbaenidae</tp:taxon-name-part></tp:taxon-name>).</article-title><source>Zootaxa</source><volume>2165</volume>(<issue>1</issue>): <fpage>52</fpage>–<lpage>58</lpage>. <ext-link xlink:href="10.11646/zootaxa.2165.1.4" ext-link-type="doi" xlink:type="simple">https://doi.org/10.11646/zootaxa.2165.1.4</ext-link></mixed-citation></ref><ref id="B79"><mixed-citation xmlns:xlink="http://www.w3.org/1999/xlink" xlink:type="simple"><person-group><name name-style="western"><surname>Vanzolini</surname><given-names>PE</given-names></name></person-group> (<year>1995</year>) <article-title>A new species of <italic><tp:taxon-name><tp:taxon-name-part taxon-name-part-type="genus">Amphisbaena</tp:taxon-name-part></tp:taxon-name></italic> from the state of Mato Grosso, Brazil (<tp:taxon-name><tp:taxon-name-part taxon-name-part-type="order">Squamata</tp:taxon-name-part></tp:taxon-name>, <tp:taxon-name><tp:taxon-name-part taxon-name-part-type="family">Amphisbaenidae</tp:taxon-name-part></tp:taxon-name>).</article-title><source>Papéis Avulsos de Zoologia</source><volume>3</volume>(<issue>10</issue>): <fpage>217</fpage>–<lpage>221</lpage>. <ext-link xlink:href="10.11606/0031-1049.1994.39.p217-221" ext-link-type="doi" xlink:type="simple">https://doi.org/10.11606/0031-1049.1994.39.p217-221</ext-link></mixed-citation></ref><ref id="B43"><mixed-citation xmlns:xlink="http://www.w3.org/1999/xlink" xlink:type="simple"><person-group><name name-style="western"><surname>Mott</surname><given-names>T</given-names></name><name name-style="western"><surname>Rodrigues</surname><given-names>MT</given-names></name><name name-style="western"><surname>Freitas</surname><given-names>MA</given-names></name><name name-style="western"><surname>Silva</surname><given-names>TFS</given-names></name></person-group> (<year>2008</year>) <article-title>New species of <italic><tp:taxon-name><tp:taxon-name-part taxon-name-part-type="genus">Amphisbaena</tp:taxon-name-part></tp:taxon-name></italic> with a non-autotomic and dorsally tuberculate blunt tail from State of Bahia, Brazil (<tp:taxon-name><tp:taxon-name-part taxon-name-part-type="order">Squamata</tp:taxon-name-part></tp:taxon-name>, <tp:taxon-name><tp:taxon-name-part taxon-name-part-type="family">Amphisbaenidae</tp:taxon-name-part></tp:taxon-name>).</article-title><source>Journal of Herpetology</source><volume>42</volume>(<issue>1</issue>): <fpage>172</fpage>–<lpage>175</lpage>. <ext-link xlink:href="10.1670/07-074R2.1" ext-link-type="doi" xlink:type="simple">https://doi.org/10.1670/07-074R2.1</ext-link></mixed-citation></ref><ref id="B15"><mixed-citation xmlns:xlink="http://www.w3.org/1999/xlink" xlink:type="simple"><person-group><name name-style="western"><surname>Gans</surname><given-names>C</given-names></name></person-group> (<year>1963c</year>) <article-title>Notes on amphisbaenids (<tp:taxon-name><tp:taxon-name-part taxon-name-part-type="suborder">Amphisbaenia</tp:taxon-name-part></tp:taxon-name>, <tp:taxon-name><tp:taxon-name-part taxon-name-part-type="class">Reptilia</tp:taxon-name-part></tp:taxon-name>). 8. A redescription of <italic><tp:taxon-name><tp:taxon-name-part taxon-name-part-type="genus">Amphisbaena</tp:taxon-name-part><tp:taxon-name-part taxon-name-part-type="species">stejnegeri</tp:taxon-name-part></tp:taxon-name></italic> and the description of a new species of <tp:taxon-name><tp:taxon-name-part taxon-name-part-type="genus">Amphisbaena</tp:taxon-name-part></tp:taxon-name> from British Guiana.</article-title><source>American Museum Novitates</source><volume>2128</volume>: <fpage>1</fpage>–<lpage>18</lpage>.</mixed-citation></ref><ref id="B23"><mixed-citation xmlns:xlink="http://www.w3.org/1999/xlink" xlink:type="simple"><person-group><name name-style="western"><surname>Gans</surname><given-names>C</given-names></name><name name-style="western"><surname>Amdur</surname><given-names>M</given-names></name></person-group> (<year>1966</year>) <article-title>Redescription of <italic><tp:taxon-name><tp:taxon-name-part taxon-name-part-type="genus">Amphisbaena</tp:taxon-name-part><tp:taxon-name-part taxon-name-part-type="species">vermicularis</tp:taxon-name-part></tp:taxon-name></italic> Wagler, with comments on its range and synonymy (<tp:taxon-name><tp:taxon-name-part taxon-name-part-type="suborder">Amphisbaenia</tp:taxon-name-part></tp:taxon-name>: <tp:taxon-name><tp:taxon-name-part taxon-name-part-type="class">Reptilia</tp:taxon-name-part></tp:taxon-name>). Notes on amphisbaenids 20.</article-title><source>Proceedings of the California Academy of Science</source><volume>33</volume>(<issue>5</issue>): <fpage>69</fpage>–<lpage>90</lpage>. <ext-link xlink:href="10.2307/1441079" ext-link-type="doi" xlink:type="simple">https://doi.org/10.2307/1441079</ext-link></mixed-citation></ref><ref id="B64"><mixed-citation xmlns:xlink="http://www.w3.org/1999/xlink" xlink:type="simple"><person-group><name name-style="western"><surname>Spix</surname><given-names>JB</given-names></name><name name-style="western"><surname>Martius</surname><given-names>KFP</given-names></name></person-group> (<year>1938</year>) <source>Através da Bahia: Excerptos da obra Reise in Brasilien. Transladados a português pelos Drs. Pirajá da Silva e Paulo Wolf.</source><publisher-name>Compainha Editora Nacional</publisher-name>, <publisher-loc>São Paulo</publisher-loc>, <size units="page">342 pp</size>.</mixed-citation></ref><ref id="B7"><mixed-citation xmlns:xlink="http://www.w3.org/1999/xlink" xlink:type="simple"><person-group><name name-style="western"><surname>Cotrim</surname><given-names>CGC</given-names></name></person-group> (<year>2015</year>) <article-title>“As bellas amethystas”: garimpos e relações comerciais em Brejinho das Ametistas (Alto Sertão da Bahia, 1870–1930).</article-title><source>Epígrafe</source><volume>2</volume>(<issue>2</issue>): <fpage>25</fpage>–<lpage>46</lpage>. <ext-link xlink:href="10.11606/issn.2318-8855.v2i2p25-46" ext-link-type="doi" xlink:type="simple">https://doi.org/10.11606/issn.2318-8855.v2i2p25-46</ext-link></mixed-citation></ref><ref id="B35"><mixed-citation xmlns:xlink="http://www.w3.org/1999/xlink" xlink:type="simple">IBGE (<year>2023</year>) Banco de Informações Ambientais. <ext-link xlink:href="https://www.ibge.gov.br/geociencias/informacoes-ambientais/geologia/23382-banco-de-informacoes-ambientais.html" ext-link-type="uri" xlink:type="simple">https://www.ibge.gov.br/geociencias/informacoes-ambientais/geologia/23382-banco-de-informacoes-ambientais.html</ext-link> [accessed 18 November 2023]</mixed-citation></ref><ref id="B42"><mixed-citation xmlns:xlink="http://www.w3.org/1999/xlink" xlink:type="simple"><person-group><name name-style="western"><surname>Mott</surname><given-names>T</given-names></name><name name-style="western"><surname>Vieites</surname><given-names>DR</given-names></name></person-group> (<year>2009</year>) <article-title>Molecular phylogenetics reveals extreme morphological homoplasy in Brazilian worm lizards challenging current taxonomy.</article-title><source>Molecular Phylogenetics and Evolution</source><volume>51</volume>(<issue>2</issue>): <fpage>190</fpage>–<lpage>200</lpage>. <ext-link xlink:href="10.1016/j.ympev.2009.01.014" ext-link-type="doi" xlink:type="simple">https://doi.org/10.1016/j.ympev.2009.01.014</ext-link></mixed-citation></ref><ref id="B39"><mixed-citation xmlns:xlink="http://www.w3.org/1999/xlink" xlink:type="simple"><person-group><name name-style="western"><surname>Longrich</surname><given-names>NR</given-names></name><name name-style="western"><surname>Vinther</surname><given-names>J</given-names></name><name name-style="western"><surname>Pyron</surname><given-names>RA</given-names></name><name name-style="western"><surname>Pisani</surname><given-names>D</given-names></name><name name-style="western"><surname>Gauthier</surname><given-names>JA</given-names></name></person-group> (<year>2015</year>) <article-title>Biogeography of worm lizards (<tp:taxon-name><tp:taxon-name-part taxon-name-part-type="suborder">Amphisbaenia</tp:taxon-name-part></tp:taxon-name>) driven by end-Cretaceous mass extinction.</article-title><source>Proceedings of the Royal Society B: Biological Sciences</source><volume>282</volume>(<issue>1806</issue>): <fpage>21396</fpage>–<lpage>21401</lpage>. <ext-link xlink:href="10.1098/rspb.2014.3034" ext-link-type="doi" xlink:type="simple">https://doi.org/10.1098/rspb.2014.3034</ext-link></mixed-citation></ref><ref id="B29"><mixed-citation xmlns:xlink="http://www.w3.org/1999/xlink" xlink:type="simple"><person-group><name name-style="western"><surname>Graboski</surname><given-names>R.</given-names></name><name name-style="western"><surname>Grazziotin</surname><given-names>FG</given-names></name><name name-style="western"><surname>Mott</surname><given-names>T</given-names></name><name name-style="western"><surname>Rodrigues</surname><given-names>MT</given-names></name></person-group> (<year>2022</year>) The phylogenetic position of Ridley’s worm lizard reveals the complex biogeographic history of New World insular amphisbaenids. Molecular Phylogenetics and Evolution 173: 107518. <ext-link xlink:href="10.1016/j.ympev.2022.107518" ext-link-type="doi" xlink:type="simple">https://doi.org/10.1016/j.ympev.2022.107518</ext-link></mixed-citation></ref></ref-list></tp:taxon-treatment>
